# Supplementary material for: High salt-induced PSI-supercomplex is associated with high CEF and attenuation of state transitions
Source: Photosynth Res. 2023 Jun 22;157(2-3):65–84. doi: 10.1007/s11120-023-01032-y (PMC10484818; doi:10.1007/s11120-023-01032-y)
Supplement: Supplementary file 2 — Supplementary file2 (XLSX 96 kb)—Table S1 Proteome data for supercomplexes isolated from UWO241-HS, C. reinhardtii-HS and C.reinhardtii-LS-state2. Detailed information on the identified peptides such as Uniprot identifier, peptide count, protein coverage, protein score, NSAF values and description is included in the table. [file 11120_2023_1032_MOESM2_ESM.xlsx]

## Sheet: UWO_HS
Locus	Length	#UniquePeptides	MolWt	SeqConut	SpectumCount	SpectrumCountUnique	NSAF	Coverage	Protein Score	Description
P14273_CB2_CHLRE	167	10	17874.9	10	73	73	0.0449509	0.8084	50.277	Function Unknown
P15999_ATPA_RAT	122	13	13003	14	40	36	0.0337157	0.8607	49.963	ATP synthase subunit alpha%2C mitochondrial
Q9XXK1_ATPA_CAEEL	352	29	38364.5	29	83	83	0.0242475	0.5938	88.122	Function Unknown
P38482_ATPBM_CHLRE	534	43	57232.8	45	124	120	0.0238788	0.7004	172.411	ATP synthase subunit beta%2C mitochondrial
P13352_PSAH_CHLRE	136	15	14627.6	15	30	30	0.0226837	0.4779	48.992	Photosystem I reaction center subunit VI%2C chloroplastic
O80832_YU87_ARATH	343	25	38302.7	28	74	65	0.0221855	0.4985	84.884	Function Unknown
P20866_CB2_PHYPA	167	7	17606	9	35	21	0.0215518	0.6527	38.756	Chlorophyll a-b binding protein%2C chloroplastic
Gene_8855	213	19	23179.4	19	39	39	0.0188285	0.5634	69.147	Unknown
P12356_PSAF_CHLRE	224	11	23368.4	11	37	37	0.0169858	0.5134	42.718	Photosystem I reaction center subunit III%2C chloroplastic
Q9SBM5_PETO_VOLCA	225	18	23167.2	18	37	37	0.0169103	0.5422	53.993	Cytochrome b6-f complex subunit petO%2C chloroplastic
P14225_PSAK_CHLRE	123	9	12482.7	9	18	18	0.0150487	0.6667	33.668	Photosystem I reaction center subunit psaK%2C chloroplastic
Q84P97_VDAC5_ORYSJ	294	21	30381.7	21	42	42	0.0146904	0.7891	66.936	Mitochondrial outer membrane protein porin 5
P23489_RCA_CHLRE	407	38	44875.1	38	58	58	0.0146543	0.6093	132.182	Ribulose bisphosphate carboxylase/oxygenase activase%2C chloroplastic
Q03965_L181_CHLMO	262	8	28746.6	8	35	35	0.0137372	0.4351	29.922	Chlorophyll a-b binding protein L1818%2C chloroplastic
Q9C5M0_DTC_ARATH	337	23	35634.6	23	43	43	0.0131211	0.638	72.487	Mitochondrial dicarboxylate/tricarboxylate transporter DTC
O04331_PHB3_ARATH	286	20	31491.5	20	33	33	0.0118653	0.5909	57.403	Prohibitin-3%2C mitochondrial
Q0RKY6_MSHB1_FRAAA	603	36	64808.2	36	69	69	0.0117669	0.5124	116.159	1D-myo-inositol 2-acetamido-2-deoxy-alpha-D-glucopyranoside deacetylase 1
Q9ZNT7_PHB2_ARATH	290	19	32081.1	19	33	33	0.0117017	0.7172	59.486	Prohibitin-2%2C mitochondrial
B1ZLC8_RRF_METPB	159	7	15929.8	7	17	17	0.0109947	0.327	24.037	Ribosome-recycling factor
Q93WD2_CB29_CHLRE	266	11	28117.6	11	27	27	0.0104379	0.4962	44.09	Chlorophyll a-b binding protein CP29
Q9FLX7_NDUA5_ARATH	188	8	20267.5	8	19	19	0.0103927	0.4096	25.039	Probable NADH dehydrogenase [ubiquinone] 1 alpha subcomplex subunit 5%2C mitochondrial
Q54BM3_MCFG_DICDI	308	22	33005	22	30	30	0.0100162	0.6721	65.284	Mitochondrial substrate carrier family protein G
Q9FN48_CAS_ARATH	397	24	41020.7	24	38	38	0.0098429	0.6146	69.471	Calcium sensing receptor%2C chloroplastic
P26360_ATPG3_IPOBA	337	18	36234.5	18	32	32	0.0097645	0.4599	62.791	ATP synthase subunit gamma%2C mitochondrial
Gene_496	310	16	30105.2	16	29	29	0.0096198	0.4226	43.942	Unknown
O81845_PUMP1_ARATH	136	9	14115.7	9	12	12	0.0090735	0.8382	26.16	Mitochondrial uncoupling protein 1
Q9FIJ2_NDUA2_ARATH	115	7	12395.5	7	10	10	0.008942	0.4957	20.274	NADH dehydrogenase [ubiquinone] 1 alpha subcomplex subunit 2
P23500_MRS4_YEAST	426	18	44519.1	18	36	36	0.0086901	0.446	63.993	Mitochondrial RNA-splicing protein MRS4
Q2IYL6_RSMH_RHOP2	450	21	44644.4	21	38	38	0.0086837	0.4689	71.246	Ribosomal RNA small subunit methyltransferase H
Q39615_PSAD_CHLRE	194	12	21208	12	16	16	0.0084811	0.3814	35.494	Photosystem I reaction center subunit II%2C chloroplastic
Gene_2080	333	16	34282.7	16	27	27	0.0083378	0.5405	60.435	Unknown
Q9T0A4_NDHS_ARATH	302	10	32550.9	10	24	24	0.0081721	0.3179	30.861	NAD(P)H-quinone oxidoreductase subunit S%2C chloroplastic
B8F6F0_MLTC_HAEPS	128	8	14743.7	8	10	10	0.0080338	0.3125	18.808	Membrane-bound lytic murein transglycosylase C
P27517_CB2_DUNTE	218	2	23327.5	4	17	3	0.0080191	0.5	18.959	Chlorophyll a-b binding protein of LHCII type I%2C chloroplastic
Q8PST3_GPMA_METMA	148	3	15464.2	4	11	8	0.007643	0.1959	15.144	2%2C3-bisphosphoglycerate-dependent phosphoglycerate mutase
P03261_DPOL_ADE02	258	14	28829.9	14	19	19	0.007573	0.6279	42.125	DNA polymerase
O49313_NDADB_ARATH	115	4	13063.9	4	8	8	0.0071536	0.3043	11.018	NADH dehydrogenase [ubiquinone] 1 alpha subcomplex subunit 13-B
Q7UZJ1_RL9_PROMP	189	4	21158.9	8	13	7	0.0070732	0.5344	21.274	50S ribosomal protein L9
Q945M1_NDUB9_ARATH	134	7	15643	7	9	9	0.0069067	0.4254	19.821	NADH dehydrogenase [ubiquinone] 1 beta subcomplex subunit 9
Q96251_ATPO_ARATH	265	10	28447.9	10	17	17	0.0065968	0.3774	35.777	ATP synthase subunit O%2C mitochondrial
P50256_EF1AC_PORPU	147	0	15688	7	9	0	0.0062959	0.4354	18.745	Elongation factor 1-alpha C
Q92005_EF1A_DANRE	246	2	26648.6	12	15	2	0.0062703	0.4024	31.817	Elongation factor 1-alpha
Q9SL05_PGR5_ARATH	172	5	18121.7	5	10	10	0.0059786	0.2384	15.556	Protein PROTON GRADIENT REGULATION 5%2C chloroplastic
Gene_7552	267	7	26048.2	7	15	15	0.0057771	0.4682	24.323	Unknown
P04690_TBB_CHLRE	428	17	47963	17	23	23	0.0055261	0.472	54.821	Tubulin beta-1/beta-2 chain
A6YG76_PSBD_PLETE	168	4	18907.4	4	9	9	0.0055089	0.2619	11.389	Photosystem II D2 protein
Q9SMN1_GCAL2_ARATH	114	3	13388.1	3	6	6	0.0054123	0.2719	10.913	Gamma carbonic anhydrase-like 2%2C mitochondrial
Q726K4_TOLB_DESVH	152	5	15893.3	5	8	8	0.0054123	0.2237	12.369	Protein TolB
Q43844_NDUS7_SOLTU	172	6	18776.3	6	9	9	0.0053808	0.3198	19.157	NADH dehydrogenase [ubiquinone] iron-sulfur protein 7%2C mitochondrial
Q99NB9_SF3B1_MOUSE	195	6	22168.4	6	10	10	0.0052735	0.3179	16.53	Splicing factor 3B subunit 1
Q8GYC7_PGL1B_ARATH	355	10	38436.9	10	18	18	0.0052141	0.3042	33.466	PGR5-like protein 1B%2C chloroplastic
Q96252_ATP4_ARATH	219	7	23151.7	7	11	11	0.0051651	0.4658	24.722	ATP synthase subunit delta'%2C mitochondrial
Q9C639_LHCA5_ARATH	247	8	26315.2	8	12	12	0.0049959	0.3522	25.215	Photosystem I chlorophyll a/b-binding protein 5%2C chloroplastic
O60121_YH77_SCHPO	105	4	11325.8	4	5	5	0.0048968	0.4381	11.863	Uncharacterized protein C16G5.07c
Q10S27_VDAC6_ORYSJ	211	7	21919.2	7	10	10	0.0048736	0.4076	22.389	Mitochondrial outer membrane protein porin 6
P52556_BLVRB_BOVIN	278	6	28719.8	6	13	13	0.0048087	0.4281	23.831	Flavin reductase (NADPH)
Q9SY97_LHCA3_ARATH	278	8	29717.8	8	13	13	0.0048087	0.2626	25.313	Photosystem I chlorophyll a/b-binding protein 3-1%2C chloroplastic
Q5Z974_FTSH1_ORYSJ	770	16	81002.5	22	36	28	0.0048078	0.3688	70.562	Function Unknown
Q6URB0_CCPR_CRYNH	382	10	40625.4	11	17	16	0.0045763	0.212	36.903	Cytochrome c peroxidase%2C mitochondrial
Q9FNN5_NDUV1_ARATH	487	9	52588.5	9	20	20	0.0042231	0.2731	26.197	NADH dehydrogenase [ubiquinone] flavoprotein 1%2C mitochondrial
Q07051_EF1A_EIMBO	122	3	13598.8	3	5	5	0.0042145	0.3115	9.086	Elongation factor 1-alpha
Q37619_NDUS2_PROWI	245	6	27710.9	6	10	10	0.0041973	0.4408	21.711	NADH-ubiquinone oxidoreductase 49 kDa subunit
P09204_TBA1_CHLRE	151	3	17029.4	3	6	6	0.0040861	0.2914	9.029	Tubulin alpha-1 chain
P51554_EF1A_HYDVU	104	0	11430.9	3	4	0	0.0039551	0.1827	6.319	Elongation factor 1-alpha
P73068_RUBR_SYNY3	235	5	24584.8	5	9	9	0.0039383	0.4936	20.687	Rubredoxin
Q95AG0_CYF_CHLSU	161	1	17313.3	2	6	2	0.0038323	0.1429	3.536	Cytochrome f
P52425_GPDA_CUPLA	692	14	74555.2	14	25	25	0.0037151	0.2384	42.577	Glycerol-3-phosphate dehydrogenase [NAD(+)]
Q2JDN2_NADD_FRACC	140	3	15889.9	3	5	5	0.0036726	0.1571	6.246	Probable nicotinate-nucleotide adenylyltransferase
Q9SS48_SDP6_ARATH	770	16	81335.5	16	25	25	0.0033387	0.2649	46.624	Function Unknown
A8WXF6_KCC2D_CAEBR	154	0	16745.6	4	5	0	0.0033387	0.1429	9.852	Calcium/calmodulin-dependent protein kinase type II
Q9SRH6_HIR3_ARATH	247	7	27089.9	7	8	8	0.0033306	0.2591	18.545	Hypersensitive-induced response protein 3
P15412_RUBR_DESVM	125	2	13149.6	2	4	4	0.0032906	0.088	4.861	Rubredoxin
Q5E9E4_SSRB_BOVIN	220	5	23515.1	5	7	7	0.003272	0.1818	14.426	Translocon-associated protein subunit beta
A3DH20_ADDB_CLOTH	227	1	25299.9	6	7	1	0.0031711	0.2159	14.835	ATP-dependent helicase/deoxyribonuclease subunit B
Q9C6B3_GCA2_ARATH	99	3	11168.8	3	3	3	0.0031161	0.2121	9.082	Gamma carbonic anhydrase 2%2C mitochondrial
Q9FX83_NDS8B_ARATH	201	4	22669.1	4	6	6	0.0030696	0.3333	11.623	Function Unknown
P50833_YPPE_BACSU	302	3	33644.5	7	9	3	0.0030646	0.2947	16.739	Uncharacterized protein YppE
O23680_TOC33_ARATH	206	4	21757.3	4	6	6	0.0029951	0.2961	13.932	Translocase of chloroplast 33%2C chloroplastic
O65731_RS5_CICAR	140	2	15331.3	2	4	4	0.0029381	0.2	7.614	40S ribosomal protein S5
Q5BK63_NDUA9_RAT	356	7	39309.4	7	10	10	0.0028886	0.3596	21.552	NADH dehydrogenase [ubiquinone] 1 alpha subcomplex subunit 9%2C mitochondrial
Q9NVI7_ATD3A_HUMAN	253	6	27158.1	6	7	7	0.0028452	0.2332	18.757	ATPase family AAA domain-containing protein 3A
Q9SM57_OEP21_PEA	184	5	20135.4	5	5	5	0.0027944	0.2283	13.851	Outer envelope pore protein 21%2C chloroplastic
Q9HGZ6_FDFT_CANGA	225	4	25148.5	4	6	6	0.0027422	0.1733	12.037	Squalene synthase
O22769_NDUV2_ARATH	300	6	32410.3	6	8	8	0.0027422	0.2067	19.25	NADH dehydrogenase [ubiquinone] flavoprotein 2%2C mitochondrial
P09205_TBA2_CHLRE	188	3	20197	3	5	5	0.0027349	0.2181	10.039	Tubulin alpha-2 chain
J9RYI6_DCVR_CUCSA	414	9	44633.2	9	11	11	0.0027323	0.1546	18.316	Divinyl chlorophyllide a 8-vinyl-reductase%2C chloroplastic
Q92R45_ARREH_RHIME	151	3	16438.4	3	4	4	0.002724	0.3974	11.997	NADPH-dependent FMN reductase ArsH
O23144_PPI1_ARATH	421	7	46326.5	7	11	11	0.0026868	0.1758	25.743	Proton pump-interactor 1
Q9T009_LACS5_ARATH	115	2	12608.5	2	3	3	0.0026826	0.1565	4.735	Long chain acyl-CoA synthetase 5
Q8CMN2_SLE1_STAES	192	4	20628	4	5	5	0.0026779	0.1875	9.015	N-acetylmuramoyl-L-alanine amidase sle1
Q39102_FTSH1_ARATH	346	3	38050.5	7	9	3	0.0026748	0.211	19.2	ATP-dependent zinc metalloprotease FTSH 1%2C chloroplastic
O80860_FTSH2_ARATH	697	14	74257.6	15	18	17	0.0026557	0.2367	43.455	ATP-dependent zinc metalloprotease FTSH 2%2C chloroplastic
B0DK57_S2538_LACBS	117	2	13291.8	2	3	3	0.0026367	0.1795	4.552	Solute carrier family 25 member 38 homolog
Gene_4003	393	7	40230.5	7	10	10	0.0026166	0.2137	21.727	Unknown
Q8LC83_RS242_ARATH	118	3	13446.4	3	3	3	0.0026144	0.2966	6.728	40S ribosomal protein S24-2
Q9FWR5_GCA1_ARATH	236	6	25391.7	6	6	6	0.0026144	0.25	15.839	Gamma carbonic anhydrase 1%2C mitochondrial
Q9USZ7_END3_SCHPO	159	3	16531.6	3	4	4	0.002587	0.2704	9.765	Actin cytoskeleton-regulatory complex protein end3
P08211_RBL_CHLMO	481	9	53055.5	9	12	12	0.0025655	0.1913	23.136	Ribulose bisphosphate carboxylase large chain
P75252_Y526_MYCPN	124	3	13579	3	3	3	0.0024879	0.3306	9.309	Uncharacterized protein MG350 homolog
O00567_NOP56_HUMAN	332	6	36646.1	6	8	8	0.0024779	0.2681	19.21	Nucleolar protein 56
Q9LZV4_STN8_ARATH	128	3	14175.4	3	3	3	0.0024101	0.3359	8.42	Serine/threonine-protein kinase STN8%2C chloroplastic
Q9FMU6_MPCP3_ARATH	346	6	36679.9	6	8	8	0.0023776	0.1821	15.674	Function Unknown
Gene_9757	304	5	31825.1	5	7	7	0.0023679	0.1711	13.667	Unknown
Q01667_CAB6_ARATH	222	4	23247.8	4	5	5	0.0023161	0.1396	7.891	Chlorophyll a-b binding protein 6%2C chloroplastic
P50258_TBAD_PHYPO	136	3	15065.1	3	3	3	0.0022684	0.3015	9.747	Tubulin alpha-1A chain
contaminant_KERATIN03	593	10	59464.9	13	13	10	0.0022543	0.2597	35.85
contaminant_KERATIN13	643	8	65436.5	11	14	11	0.002239	0.1866	33.311
Q8VZ95_VAP11_ARATH	232	3	24653.8	3	5	5	0.0022162	0.1897	10.01	Vesicle-associated protein 1-1
Gene_16278	187	3	18139.5	3	4	4	0.0021996	0.2139	8.783	Unknown
Q42850_PORB_HORVU	426	8	45995.1	8	9	9	0.0021725	0.3169	25.439	Protochlorophyllide reductase B%2C chloroplastic
Q66XS7_NDUS4_GEKJA	192	4	21651.7	4	4	4	0.0021423	0.3125	11.925	NADH dehydrogenase [ubiquinone] iron-sulfur protein 4%2C mitochondrial
Q9C9C0_SPPA1_ARATH	295	5	31476.9	5	6	6	0.0020915	0.1797	11.342	Serine protease SPPA%2C chloroplastic
C5DY36_RTC5_ZYGRC	99	1	11444.8	1	2	2	0.0020774	0.1616	3.763	Restriction of telomere capping protein 5
F4JJJ3_NDB3_ARATH	349	6	38488.6	6	7	7	0.0020625	0.2693	19.752	External alternative NAD(P)H-ubiquinone oxidoreductase B3%2C mitochondrial
P49209_RL91_ARATH	200	3	22294.9	3	4	4	0.0020567	0.255	9.525	60S ribosomal protein L9-1
Q9M9B4_NDBAA_ARATH	153	2	17983.2	2	3	3	0.0020163	0.1373	5.779	NADH dehydrogenase [ubiquinone] 1 beta subcomplex subunit 10-A
Q39573_YPTC5_CHLRE	207	4	22994.5	4	4	4	0.0019871	0.2705	10.161	GTP-binding protein YPTC5
P27521_CA4_ARATH	259	3	28057.9	3	5	5	0.0019852	0.1544	8.636	Function Unknown
Q9M9M6_NDUS6_ARATH	157	3	16714.4	3	3	3	0.001965	0.1146	7.496	NADH dehydrogenase [ubiquinone] iron-sulfur protein 6%2C mitochondrial
P06541_ATPB_CHLRE	371	3	40172.1	5	7	3	0.0019402	0.2668	15.995	ATP synthase subunit beta%2C chloroplastic
Q21W32_DER_RHOFT	213	4	23006.5	4	4	4	0.0019311	0.2723	13.426	GTPase Der
Q43715_TOC75_PEA	320	6	34884.4	6	6	6	0.0019281	0.1844	15.621	Protein TOC75%2C chloroplastic
P45981_GALT_BUTFI	161	2	17319	2	3	3	0.0019161	0.2298	6.681	Galactose-1-phosphate uridylyltransferase
Q11HU2_TRPD_CHESB	276	3	31018.3	3	5	5	0.0018629	0.1848	7.029	Anthranilate phosphoribosyltransferase
P26526_ATPA_CHLRE	276	3	30015.5	3	5	5	0.0018629	0.1304	9.487	ATP synthase subunit alpha%2C chloroplastic
Q9MAB3_NOP5B_ARATH	806	9	88784.7	9	14	14	0.0017862	0.1687	27.12	Probable nucleolar protein 5-2
Gene_19069	174	2	18766	2	3	3	0.001773	0.0805	7.793	Unknown
Q55403_Y575_SYNY3	175	3	19681.9	3	3	3	0.0017628	0.1714	5.09	Thylakoid membrane protein slr0575
O21271_NDUS3_RECAM	239	3	26454.3	3	4	4	0.0017211	0.1339	6.544	NADH-ubiquinone oxidoreductase subunit 9
Q02028_HSP7S_PEA	660	8	70116.5	9	11	9	0.0017139	0.1621	23.576	Stromal 70 kDa heat shock-related protein%2C chloroplastic
Q9SJ36_RS172_ARATH	120	0	14247.7	2	2	0	0.0017139	0.175	4.487	40S ribosomal protein S17-2
O31608_YJBJ_BACSU	482	6	50165.2	6	8	8	0.0017068	0.1846	19.157	Putative murein lytic transglycosylase YjbJ
Q9M385_RK17_ARATH	184	3	20435.9	3	3	3	0.0016766	0.125	7.697	50S ribosomal protein L17%2C chloroplastic
Q94527_NFKB1_DROME	123	2	13616.9	2	2	2	0.0016721	0.252	6.197	Nuclear factor NF-kappa-B p110 subunit
Q0P5V2_SOBP_MOUSE	247	2	26731	2	4	4	0.0016653	0.0891	5.275	Sine oculis-binding protein homolog
Gene_9802	249	4	26838.7	4	4	4	0.0016519	0.241	10.249	Unknown
B2FL98_KMO_STRMK	253	3	27178	3	4	4	0.0016258	0.1344	7.632	Kynurenine 3-monooxygenase
Gene_9149	190	2	18537.7	2	3	3	0.0016237	0.1684	5.6	Unknown
B6TVL4_CAS_MAIZE	191	0	20614.9	1	3	0	0.0016152	0.0942	3.892	Calcium sensing receptor%2C chloroplastic
P93298_ATP61_ARATH	328	2	34329.8	2	5	5	0.0015676	0.0884	6.235	ATP synthase subunit a-1
Q46ZI0_RLMN_CUPPJ	263	2	27935.9	2	4	4	0.001564	0.1217	5.732	Dual-specificity RNA methyltransferase RlmN
A0QX22_RIPA_MYCS2	268	3	27450.7	3	4	4	0.0015348	0.209	8.482	Peptidoglycan endopeptidase RipA
B1KR07_UBIE_SHEWM	679	9	76550.5	9	10	10	0.0015145	0.1561	25.248	Ubiquinone/menaquinone biosynthesis C-methyltransferase UbiE
Q39654_PSAL_CUCSA	205	3	21288.3	3	3	3	0.0015049	0.2683	13.238	Photosystem I reaction center subunit XI%2C chloroplastic
Q64RE8_HIS8_BACFR	137	2	15871.9	2	2	2	0.0015012	0.1314	5.278	Histidinol-phosphate aminotransferase
Q8LKI3_ALB32_CHLRE	209	2	21508.4	2	3	3	0.0014761	0.1196	6.339	Function Unknown
Gene_14291	209	2	22013.3	2	3	3	0.0014761	0.2919	7.894	Unknown
Q9LSE4_CCB1_ARATH	142	2	14486.4	2	2	2	0.0014483	0.0704	4.563	Protein COFACTOR ASSEMBLY OF COMPLEX C SUBUNIT B CCB1%2C chloroplastic
Q5RG45_CP135_DANRE	357	4	37032.3	4	5	5	0.0014402	0.1625	12.094	Centrosomal protein of 135 kDa
Q94AH9_MD36A_ARATH	290	3	30176.7	3	4	4	0.0014184	0.1276	5.906	Mediator of RNA polymerase II transcription subunit 36a
P49728_UCRIA_CHLRE	218	2	22848.6	2	3	3	0.0014151	0.1972	7.927	Cytochrome b6-f complex iron-sulfur subunit%2C chloroplastic
Q9GKX6_GALM_PIG	366	3	38569.8	3	5	5	0.0014048	0.0902	7.777	Aldose 1-epimerase
P37255_PSBB_CHLRE	514	5	56690.7	5	7	7	0.0014004	0.1284	13.239	Photosystem II CP47 reaction center protein
P49205_RS171_ARATH	148	0	16681.9	2	2	0	0.0013896	0.1419	4.487	40S ribosomal protein S17-1
P12352_PSAE_CHLRE	148	2	15996	2	2	2	0.0013896	0.25	7.945	Photosystem I reaction center subunit IV%2C chloroplastic
Q8LDL0_HHL1_ARATH	150	2	16459.4	2	2	2	0.0013711	0.1533	4.943	Protein HHL1%2C chloroplastic
Q32LL2_STML2_BOVIN	226	2	24138.5	2	3	3	0.001365	0.177	7.143	Stomatin-like protein 2%2C mitochondrial
A8HS48_RS3A_CHLRE	227	2	25628.5	2	3	3	0.001359	0.0749	4.209	40S ribosomal protein S3a
P25840_HSP70_CHLRE	764	4	84269.9	8	10	5	0.001346	0.1518	22.795	Heat shock 70 kDa protein
Q9RRE4_Y2548_DEIRA	153	1	15691.9	2	2	1	0.0013442	0.098	6.945	Probable transcriptional regulatory protein DR_2548
O03848_COX2_LATCH	154	2	17041	2	2	2	0.0013355	0.1948	5.877	Cytochrome c oxidase subunit 2
Q945U1_RS15_ELAOL	155	1	17566.5	1	2	2	0.0013269	0.1419	5.131	40S ribosomal protein S15
Q9BAE0_FTSH_MEDSA	389	3	39547.3	5	5	3	0.0013218	0.2314	13.188	Function Unknown
P93115_MGDG_CUCSA	471	4	50793.8	4	6	6	0.00131	0.1231	8.688	Monogalactosyldiacylglycerol synthase%2C chloroplastic
Gene_14005	160	1	15725.1	2	2	1	0.0012854	0.1312	6.156	Unknown
P42756_RS11_DUNTE	161	2	17730.2	2	2	2	0.0012774	0.1739	5.04	40S ribosomal protein S11
P93014_RR5_ARATH	727	0	77686.5	3	9	0	0.001273	0.0371	8.296	Function Unknown
P31300_CYSKP_CAPAN	247	3	25858.5	3	3	3	0.001249	0.085	6.885	Cysteine synthase%2C chloroplastic/chromoplastic
Q42404_RU17_ARATH	330	4	36969.2	4	4	4	0.0012465	0.1424	6.67	U1 small nuclear ribonucleoprotein 70 kDa
Q9MA96_SPC3A_ARATH	168	2	19316.2	2	2	2	0.0012242	0.131	4.353	Signal peptidase complex subunit 3A
A0LUH1_AROC_ACIC1	252	3	27475.9	3	3	3	0.0012242	0.1071	7.898	Chorismate synthase
Q9Y3E5_PTH2_HUMAN	169	2	18125	2	2	2	0.001217	0.1716	6.296	Peptidyl-tRNA hydrolase 2%2C mitochondrial
Q8ET99_SYI2_OCEIH	512	6	55143.2	6	6	6	0.0012051	0.1621	17.276	Isoleucine--tRNA ligase 2
Reverse_Q9LVV5_TL15B_ARATH	257	1	27348	1	3	3	0.0012004	0.0739	2.14
P36492_PSAB_CHLMO	258	2	28728.2	2	3	3	0.0011957	0.0504	4.878	Photosystem I P700 chlorophyll a apoprotein A2
Q7XSQ5_CDPKC_ORYSJ	173	2	18791.6	2	2	2	0.0011888	0.2254	8.7	Calcium-dependent protein kinase 12
P64696_Y486_MYCBO	174	2	18028.9	2	2	2	0.001182	0.2356	8.601	Uncharacterized protein Mb0486
Q61543_GSLG1_MOUSE	713	6	78800	7	8	7	0.0011538	0.1431	20.059	Golgi apparatus protein 1
P42825_DNAJ2_ARATH	268	3	28352.3	3	3	3	0.0011511	0.194	7.563	Chaperone protein dnaJ 2
O59795_CASP_SCHPO	358	4	39131.1	4	4	4	0.001149	0.1285	11.061	Protein CASP
P46307_RR3_CHLMO	365	2	41347.6	2	4	4	0.0011269	0.074	7.412	30S ribosomal protein S3%2C chloroplastic
contaminant_KERATIN22	645	2	65807.4	7	7	2	0.001116	0.0837	20.669
Q1KVU8_PSBA_TETOB	372	3	41301.7	3	4	4	0.0011057	0.0941	8.757	Photosystem II protein D1
Q9ST62_NDB1_SOLTU	186	2	19915.3	2	2	2	0.0011057	0.1505	5.965	External alternative NAD(P)H-ubiquinone oxidoreductase B1%2C mitochondrial
P73574_FABG_SYNY3	288	2	30154.5	2	3	3	0.0010712	0.1076	5.034	3-oxoacyl-[acyl-carrier-protein] reductase
P35684_RL3_ORYSJ	387	4	43630.6	4	4	4	0.0010629	0.1034	8.316	60S ribosomal protein L3
P31541_CLPAA_SOLLC	872	9	95366.5	9	9	9	0.0010613	0.1445	22.387	Function Unknown
P40024_ARB1_YEAST	587	5	65964.3	5	6	6	0.0010511	0.0954	13.011	ABC transporter ATP-binding protein ARB1
P31320_KAPR_BLAEM	392	3	43166.3	3	4	4	0.0010493	0.0765	7.489	cAMP-dependent protein kinase regulatory subunit
Q54V61_NDUB7_DICDI	197	2	23273	2	2	2	0.001044	0.0457	5.018	NADH dehydrogenase [ubiquinone] 1 beta subcomplex subunit 7
Q9SLF3_TC132_ARATH	397	4	44669.5	4	4	4	0.0010361	0.0705	7.033	Translocase of chloroplast 132%2C chloroplastic
B8HT34_RL19_CYAP4	100	0	10974.2	1	1	0	0.0010283	0.09	2.24	50S ribosomal protein L19
P02468_LAMC1_MOUSE	100	1	10339.3	1	1	1	0.0010283	0.1	3.218	Laminin subunit gamma-1
A4XLF0_RL19_CALS8	100	0	10909.2	1	1	0	0.0010283	0.09	2.24	50S ribosomal protein L19
O94335_STT3_SCHPO	211	2	23670	2	2	2	0.0009747	0.1185	3.533	Dolichyl-diphosphooligosaccharide--protein glycosyltransferase subunit stt3
O94855_SC24D_HUMAN	106	1	11325	1	1	1	0.0009701	0.1415	2.312	Protein transport protein Sec24D
Q8LQJ8_FTSH5_ORYSJ	318	2	34211.2	2	3	3	0.0009701	0.1006	7.006	ATP-dependent zinc metalloprotease FTSH 5%2C mitochondrial
Q03685_BIP5_TOBAC	651	3	70872.5	6	6	3	0.0009478	0.1091	13.829	Luminal-binding protein 5
O78458_YCF37_GUITH	326	3	35814.4	3	3	3	0.0009463	0.2331	11.383	Uncharacterized protein ycf37
Q94IR2_CCD1_PHAVU	659	6	70353.2	6	6	6	0.0009363	0.1108	15.158	Carotenoid 9%2C10(9'%2C10')-cleavage dioxygenase 1
Q9LZI6_NDS5B_ARATH	110	1	12450.9	1	1	1	0.0009348	0.0909	2.483	NADH dehydrogenase [ubiquinone] iron-sulfur protein 5-B
Q313Q5_MURD_DESAG	110	1	12155.3	1	1	1	0.0009348	0.1091	2.484	UDP-N-acetylmuramoylalanine--D-glutamate ligase
Q42687_ATPD_CHLRE	221	1	24152.9	1	2	2	0.0009306	0.0543	3.121	ATP synthase delta chain%2C chloroplastic
P27322_HSP72_SOLLC	224	0	24791.4	2	2	0	0.0009181	0.125	6.915	Heat shock cognate 70 kDa protein 2
Q9ASU1_DGAT2_ARATH	339	3	38541.4	3	3	3	0.00091	0.1091	7.882	Diacylglycerol O-acyltransferase 2
P08567_PLEK_HUMAN	113	1	10943.5	1	1	1	0.00091	0.177	3.433	Pleckstrin
P10049_CB21_PINTH	115	1	12478.4	1	1	1	0.0008942	0.2	3.828	Chlorophyll a-b binding protein type I%2C chloroplastic
Q1D7U3_RPOB_MYXXD	231	2	24263.9	2	2	2	0.0008903	0.1342	4.654	DNA-directed RNA polymerase subunit beta
A9X4U2_HSDD3_ARATH	118	1	13095.8	1	1	1	0.0008715	0.0847	2.402	3beta-hydroxysteroid-dehydrogenase/decarboxylase isoform 3
contaminant_KERATIN21	357	0	39176.6	3	3	0	0.0008641	0.0588	10.08
Q54XK2_SC61A_DICDI	477	2	52562.8	2	4	4	0.0008623	0.0587	6.122	Protein transport protein Sec61 subunit alpha
P51238_YCF39_PORPU	361	3	39604.4	3	3	3	0.0008546	0.0886	7.625	Uncharacterized protein ycf39
Q5JU67_CF157_HUMAN	121	0	13131.9	1	1	0	0.0008499	0.124	2.321	Cilia- and flagella-associated protein 157
P08411_POLN_SFV	121	1	12444.7	1	1	1	0.0008499	0.1736	4.153	Non-structural polyprotein
Q949Q0_GPDA2_ARATH	367	2	38823.1	2	3	3	0.0008406	0.1253	10.015	Glycerol-3-phosphate dehydrogenase [NAD(+)] 2%2C chloroplastic
A8YVV0_PLSX_LACH4	367	3	39706.4	3	3	3	0.0008406	0.109	7.011	Phosphate acyltransferase
contaminant_KERATIN02	622	5	61931.8	5	5	5	0.0008266	0.1399	14.592
Q9SJZ7_DNJA6_ARATH	125	1	13664.9	1	1	1	0.0008227	0.112	2.448	Chaperone protein dnaJ A6%2C chloroplastic
Q99JG2_ETBR2_MOUSE	125	1	13672.2	1	1	1	0.0008227	0.064	2.178	Prosaposin receptor GPR37L1
Q9Y512_SAM50_HUMAN	501	4	54499.3	4	4	4	0.000821	0.0559	8.622	Sorting and assembly machinery component 50 homolog
F4J469_TI22L_ARATH	377	2	40963	2	3	3	0.0008183	0.0292	3.497	Protein TIC 22-like%2C chloroplastic
Q9SHC8_VAP12_ARATH	127	1	12937.6	1	1	1	0.0008097	0.1339	3.461	Vesicle-associated protein 1-2
Q6Q7P4_41_CANLF	128	1	13606	1	1	1	0.0008034	0.0703	2.124	Protein 4.1
Q7Y1W1_TIC56_ARATH	132	1	15479	1	1	1	0.000779	0.0909	3.041	Protein TIC 56%2C chloroplastic
P12113_ATPG_CHLRE	397	3	43824	3	3	3	0.0007771	0.1108	7.532	ATP synthase gamma chain%2C chloroplastic
Q7N4V8_HCAC_PHOLL	133	1	14601.5	1	1	1	0.0007732	0.1128	3.052	3-phenylpropionate/cinnamic acid dioxygenase ferredoxin subunit
Gene_3213	404	2	43933.2	2	3	3	0.0007636	0.0619	6.118	Unknown
A5CXG0_NUOD_VESOH	135	1	14201.5	1	1	1	0.0007617	0.0889	2.762	NADH-quinone oxidoreductase subunit D
P10708_CB12_SOLLC	270	2	28817.4	2	2	2	0.0007617	0.0889	5.375	Chlorophyll a-b binding protein 7%2C chloroplastic
P72991_FTSH3_SYNY3	272	2	29819.1	2	2	2	0.0007561	0.0809	4.092	ATP-dependent zinc metalloprotease FtsH 3
Q6GM29_SAC1_XENLA	274	2	29814.4	2	2	2	0.0007506	0.0839	5.726	Phosphatidylinositide phosphatase SAC1
P80884_ANAN_ANACO	138	1	14361.6	1	1	1	0.0007452	0.2391	3.28	Ananain
Q99JB2_STML2_MOUSE	140	1	14651.3	1	1	1	0.0007345	0.1143	3.442	Stomatin-like protein 2%2C mitochondrial
contaminant_KERATIN18	562	0	59767.2	4	4	0	0.0007319	0.0374	11.856
Q7X911_SAC6_ARATH	285	2	31336.9	2	2	2	0.0007216	0.0667	4.102	Phosphoinositide phosphatase SAC6
Q9C6I8_NOG1_ARATH	286	1	31985.3	1	2	2	0.0007191	0.0629	4.745	Nucleolar GTP-binding protein 1
Q54RC3_TOP1_DICDI	288	2	32663.3	2	2	2	0.0007141	0.0868	6.184	DNA topoisomerase 1
P70470_LYPA1_RAT	147	0	15232.7	1	1	0	0.0006995	0.102	2.321	Acyl-protein thioesterase 1
Q9ZVI9_PECT1_ARATH	295	2	32954.2	2	2	2	0.0006972	0.0915	3.56	Ethanolamine-phosphate cytidylyltransferase
Q9XF89_CB5_ARATH	295	1	31254	1	2	2	0.0006972	0.0644	4.5	Chlorophyll a-b binding protein CP26%2C chloroplastic
B3R0R7_FTSH3_PHYMT	149	1	16435.6	1	1	1	0.0006902	0.1544	3.629	ATP-dependent zinc metalloprotease FtsH 3
Q9VHP0_DDX3_DROME	150	1	16518.7	1	1	1	0.0006856	0.0667	2.763	ATP-dependent RNA helicase bel
P46295_RS14_CHLRE	154	1	16359.7	1	1	1	0.0006677	0.0714	2.29	40S ribosomal protein S14
contaminant_KERATIN08	469	0	50449.7	3	3	0	0.0006578	0.0533	5.57
P9WIU3_PYRF_MYCTU	157	1	16122.5	1	1	1	0.000655	0.121	4.58	Orotidine 5'-phosphate decarboxylase
contaminant_KERATIN05	471	0	51481.4	3	3	0	0.000655	0.0531	5.57
P11093_PETD_CHLMO	160	1	17485.2	1	1	1	0.0006427	0.0625	2.999	Cytochrome b6-f complex subunit 4
Q6CPK7_KAPR_KLULA	482	3	53325	3	3	3	0.00064	0.0664	6.655	cAMP-dependent protein kinase regulatory subunit
Q39586_METE_CHLRE	644	4	69367.6	4	4	4	0.0006387	0.0963	10.996	5-methyltetrahydropteroyltriglutamate--homocysteine methyltransferase
Q9LHE5_TO401_ARATH	325	2	35930.8	2	2	2	0.0006328	0.1015	7.122	Mitochondrial import receptor subunit TOM40-1
Q9T042_PDI54_ARATH	490	2	54683.5	2	3	3	0.0006296	0.0469	4.526	Function Unknown
Q43307_PLSB_ARATH	338	2	35336.7	2	2	2	0.0006085	0.0947	4.146	Glycerol-3-phosphate acyltransferase%2C chloroplastic
Gene_5513	169	1	16762.8	1	1	1	0.0006085	0.0947	4.232	Unknown
Q9LD43_ACCA_ARATH	509	3	55334.8	3	3	3	0.0006061	0.0668	7.967	Acetyl-coenzyme A carboxylase carboxyl transferase subunit alpha%2C chloroplastic
Q7ZUC7_PGES2_DANRE	340	2	36832.7	2	2	2	0.0006049	0.0529	5.065	Prostaglandin E synthase 2
P38666_RL242_ARATH	171	1	18744.3	1	1	1	0.0006014	0.0702	2.357	60S ribosomal protein L24-2
A8J0J0_LPAT_CHLRE	342	2	36307.7	2	2	2	0.0006014	0.0351	7.26	1-acyl-sn-glycerol-3-phosphate acyltransferase CHLREDRAFT_174358
Q0GZS3_USP_CUCME	172	1	18607.5	1	1	1	0.0005979	0.2209	2.606	UDP-sugar pyrophosphorylase
Q6DEU9_CTR9_XENTR	173	1	18492.2	1	1	1	0.0005944	0.0809	3.432	RNA polymerase-associated protein CTR9 homolog
Q5AI48_YFAS1_CANAL	174	0	18950.4	1	1	0	0.000591	0.0517	2.681	FAS1 domain-containing protein CaO19.3004
Q9SZJ5_GLYM1_ARATH	536	3	58108.8	3	3	3	0.0005756	0.0728	8.257	Serine hydroxymethyltransferase 1%2C mitochondrial
Q38799_ODPB1_ARATH	359	1	38401.6	1	2	2	0.0005729	0.1086	2.535	Pyruvate dehydrogenase E1 component subunit beta-1%2C mitochondrial
Q54WR2_GCN1_DICDI	182	1	19438.3	1	1	1	0.000565	0.0659	3.576	eIF-2-alpha kinase activator GCN1
Q94A65_STR14_ARATH	188	1	20132.7	1	1	1	0.000547	0.0745	2.824	Rhodanese-like domain-containing protein 14%2C chloroplastic
Q9LR64_PB27A_ARATH	189	1	20114.7	1	1	1	0.0005441	0.0582	2.983	Photosystem II repair protein PSB27-H1%2C chloroplastic
Gene_16724	190	1	19255.3	1	1	1	0.0005412	0.0684	3.122	Unknown
Gene_8476	193	1	19967.1	1	1	1	0.0005328	0.0518	2.724	Unknown
Q9SA73_OLA1_ARATH	391	2	43641.6	2	2	2	0.000526	0.0818	5.376	Obg-like ATPase 1
Q9FGK0_NDUB8_ARATH	199	1	21819.3	1	1	1	0.0005167	0.1055	2.099	NADH dehydrogenase [ubiquinone] 1 beta subcomplex subunit 8%2C mitochondrial
P35267_RL172_HORVU	199	1	22119.7	1	1	1	0.0005167	0.0503	2.897	60S ribosomal protein L17-2
contaminant_KERATIN10	400	0	44061.1	2	2	0	0.0005142	0.04	3.597
Q8Z0H0_CYSA_NOSS1	203	1	22710.9	1	1	1	0.0005066	0.069	2.448	Sulfate/thiosulfate import ATP-binding protein CysA
Q12788_TBL3_HUMAN	207	1	21132.8	1	1	1	0.0004968	0.0773	2.475	Transducin beta-like protein 3
Q30WD2_LEUD_DESAG	414	2	43754.9	2	2	2	0.0004968	0.0821	6.841	3-isopropylmalate dehydratase small subunit
Q9AR22_CTH1_CHLRE	418	2	48286.2	2	2	2	0.000492	0.0622	5.43	Function Unknown
P36863_YPTV4_VOLCA	211	1	23434.7	1	1	1	0.0004874	0.0758	3.692	GTP-binding protein yptV4
Q9SEI4_PRS6B_ARATH	214	1	23825.3	1	1	1	0.0004805	0.0607	2.043	26S protease regulatory subunit 6B homolog
Q8LPR9_TI110_ARATH	429	2	46486.5	2	2	2	0.0004794	0.049	5.272	Protein TIC110%2C chloroplastic
contaminant_KERATIN12	431	0	47927	2	2	0	0.0004772	0.0371	3.597
Q9SEI3_PS10A_ARATH	217	1	24230.4	1	1	1	0.0004739	0.0737	3.143	26S protease regulatory subunit 10B homolog A
P56293_ACCD_CHLVU	218	1	23568.9	1	1	1	0.0004717	0.0917	2.314	Acetyl-coenzyme A carboxylase carboxyl transferase subunit beta%2C chloroplastic
contaminant_GR78_LYCES	666	0	73171.8	3	3	0	0.0004632	0.0541	6.57	78 KD GLUCOSE REGULATED PROTEIN HOMOLOG PRECURSOR (GRP 78) (IMMUNOGLOBULIN...
Q812A2_SRGP3_MOUSE	223	1	23033.3	1	1	1	0.0004611	0.0807	2.215	SLIT-ROBO Rho GTPase-activating protein 3
contaminant_KERATIN06	456	0	49119	2	2	0	0.000451	0.0351	3.597
Gene_18465	230	1	23108	1	1	1	0.0004471	0.1478	3.518	Unknown
Q08684_PSBC_CHLMO	461	1	50487.3	1	2	2	0.0004461	0.0347	3.445	Photosystem II CP43 reaction center protein
Q8XH31_MNMG_CLOPE	231	1	25147.7	1	1	1	0.0004452	0.0476	2.94	tRNA uridine 5-carboxymethylaminomethyl modification enzyme MnmG
contaminant_KERATIN19	468	0	51154.2	2	2	0	0.0004395	0.0235	4.835
Q1XDL4_YCF42_PYRYE	235	1	25854.1	1	1	1	0.0004376	0.0723	3.495	Putative peroxiredoxin ycf42
contaminant_KERATIN07	473	0	50864.8	2	2	0	0.0004348	0.0338	3.597
O03986_HS904_ARATH	711	3	81234.8	3	3	3	0.0004339	0.0464	7.102	Heat shock protein 90-4
Q8DKE4_RNZ_THEEB	238	1	25640.2	1	1	1	0.0004321	0.042	2.632	Ribonuclease Z
contaminant_KERATIN20	483	0	53697.1	2	2	0	0.0004258	0.0228	4.835
P31165_RK15_PEA	242	1	25304.7	1	1	1	0.0004249	0.0744	3.098	50S ribosomal protein L15%2C chloroplastic
Q96558_UGDH1_SOYBN	486	2	53354	2	2	2	0.0004232	0.0823	7.301	UDP-glucose 6-dehydrogenase 1
Q39227_SMT2_ARATH	248	1	26698.2	1	1	1	0.0004146	0.0444	2.197	24-methylenesterol C-methyltransferase 2
Q42586_UMPS_ARATH	498	2	54116.9	2	2	2	0.000413	0.0502	5.443	Uridine 5'-monophosphate synthase
P78810_VTC4_SCHPO	748	3	83510.6	3	3	3	0.0004124	0.0481	7.501	Vacuolar transporter chaperone 4
Q9DCD2_SYF1_MOUSE	500	2	56447.6	2	2	2	0.0004113	0.078	6.054	Pre-mRNA-splicing factor SYF1
Q39572_YPTC6_CHLRE	252	1	27593.1	1	1	1	0.0004081	0.0794	4.201	Ras-related protein YPTC6
Gene_11265	264	1	28494.4	1	1	1	0.0003895	0.0644	2.865	Unknown
contaminant_KERATIN16	534	0	57211.9	2	2	0	0.0003851	0.0375	5.518
Q8D4Y9_COLA_VIBVU	268	1	28244.4	1	1	1	0.0003837	0.0634	2.857	Microbial collagenase
P0DN24_YC024_HUMAN	270	1	30697.2	1	1	1	0.0003809	0.0815	5.157	Putative uncharacterized protein LINC00694
F4I507_MYO3_ARATH	274	1	29698.5	1	1	1	0.0003753	0.0401	3.081	Myosin-3
P24258_CAH2_CHLRE	275	1	30283	1	1	1	0.0003739	0.0618	2.089	Carbonic anhydrase 2
Q09WE7_USP1_SOYBN	278	1	29936.7	1	1	1	0.0003699	0.0396	3.38	UDP-sugar pyrophosphorylase 1
Q9SR77_HBPL1_ARATH	280	1	30345.6	1	1	1	0.0003673	0.0821	2.071	Heme-binding-like protein At3g10130%2C chloroplastic
Q90YS3_RS2_ICTPU	282	1	31024.2	1	1	1	0.0003647	0.039	2.518	40S ribosomal protein S2
O49160_EIF3C_ARATH	854	2	95949.4	2	3	3	0.0003612	0.0351	5.148	Eukaryotic translation initiation factor 3 subunit C
Q75BL8_IF4A_ASHGO	288	1	28965.6	1	1	1	0.0003571	0.0417	2.145	ATP-dependent RNA helicase eIF4A
Q9SRH9_SNL1_ARATH	578	2	66198.8	2	2	2	0.0003558	0.045	4.514	Paired amphipathic helix protein Sin3-like 1
contaminant_KERATIN17	590	0	62405.1	2	2	0	0.0003486	0.0203	5.231
Q9SBN6_PSBO_VOLCA	295	1	31215.6	1	1	1	0.0003486	0.0271	2.19	Oxygen-evolving enhancer protein 1%2C chloroplastic
O82233_IF4G2_ARATH	297	1	30235.8	1	1	1	0.0003462	0.0404	2.52	Eukaryotic translation initiation factor isoform 4G-2
Reverse_A5A6I3_EIF3F_PANTR	300	0	33100.9	1	1	0	0.0003428	0.0233	2.026
O81283_TC159_ARATH	302	1	31719.8	1	1	1	0.0003405	0.0497	3.519	Translocase of chloroplast 159%2C chloroplastic
Q8SKU2_TIC62_PEA	306	1	32555.2	1	1	1	0.0003361	0.0458	2.65	Protein TIC 62%2C chloroplastic
Q1XDD2_YCF17_PYRYE	310	1	31815.2	1	1	1	0.0003317	0.1323	4.543	Uncharacterized protein ycf17
Q2RBN7_CLH1_ORYSJ	621	2	70070.6	2	2	2	0.0003312	0.0354	4.679	Clathrin heavy chain 1
B6DD33_TX2M5_LYCSI	319	1	34662	1	1	1	0.0003224	0.0408	2.664	U2-lycotoxin-Ls1e
O94489_EF3_SCHPO	319	1	33324.8	1	1	1	0.0003224	0.0408	2.941	Elongation factor 3
Q9SW18_CHLM_ARATH	326	1	34315.4	1	1	1	0.0003154	0.0521	2.013	Magnesium protoporphyrin IX methyltransferase%2C chloroplastic
P17746_EFTU_CHLRE	327	1	35526.6	1	1	1	0.0003145	0.0489	2.253	Elongation factor Tu%2C chloroplastic
Reverse_Q84JI6_2AB2E_ARATH	335	1	38944.6	1	1	1	0.000307	0.0657	2.229
Q43848_TKTC_SOLTU	711	2	76407.2	2	2	2	0.0002893	0.0295	3.224	Transketolase%2C chloroplastic
A4RW83_SECA_OSTLU	373	1	41364.9	1	1	1	0.0002757	0.0295	2.532	Function Unknown
Q8W485_Y5010_ARATH	373	1	40336.2	1	1	1	0.0002757	0.0456	2.231	Uncharacterized protein At5g50100%2C mitochondrial
Q9XG98_KPRS1_SPIOL	376	1	39847.7	1	1	1	0.0002735	0.0399	2.497	Ribose-phosphate pyrophosphokinase 1
H2E7T5_SQMT1_BOTBR	395	1	42480.4	1	1	1	0.0002603	0.0278	2.952	Squalene methyltransferase 1
Q9SL67_PRS4B_ARATH	411	1	46037.1	1	1	1	0.0002502	0.0341	2.377	26S proteasome regulatory subunit 4 homolog B
P56821_EIF3B_TOBAC	421	1	47513.5	1	1	1	0.0002443	0.0214	2.478	Eukaryotic translation initiation factor 3 subunit B
Q9Y048_DTN1_CAEEL	442	1	45861.7	1	1	1	0.0002327	0.0407	3.407	Dystrobrevin-1
A8IUG5_CFA99_CHLRE	442	1	49257	1	1	1	0.0002327	0.0249	2.294	Cilia- and flagella-associated protein 99
Q8LPS1_LACS6_ARATH	451	1	50457.6	1	1	1	0.000228	0.0355	2.144	Long chain acyl-CoA synthetase 6%2C peroxisomal
Q9CA67_CHLP_ARATH	473	1	52153.6	1	1	1	0.0002174	0.0275	3.214	Geranylgeranyl diphosphate reductase%2C chloroplastic
Q2WEA5_TRPM1_RAT	478	1	49941.2	1	1	1	0.0002151	0.0314	3.603	Transient receptor potential cation channel subfamily M member 1
Q0J3D9_COPA3_ORYSJ	1040	2	113650	2	2	2	0.0001978	0.0183	4.098	Coatomer subunit alpha-3
Q43295_APK1_ARATH	531	1	57627.6	1	1	1	0.0001937	0.0471	3.593	Adenylyl-sulfate kinase 1%2C chloroplastic
P17855_STC2_STAAU	532	1	58274.2	1	1	1	0.0001933	0.0226	3.632	Staphylocoagulase
Q84WV1_TCPG_ARATH	555	1	60809.7	1	1	1	0.0001853	0.018	2.209	T-complex protein 1 subunit gamma
O48651_ERG1_PANGI	646	1	68051.3	1	1	1	0.0001592	0.0217	3.28	Squalene monooxygenase
F4I893_ILA_ARATH	882	1	93066.9	1	1	1	0.0001166	0.0238	4.557	Protein ILITYHIA
Q8W4S4_VHAA3_ARATH	887	1	98371.3	1	1	1	0.0001159	0.0203	2.758	V-type proton ATPase subunit a3
Q5ZK33_LETM1_CHICK	1035	1	111245	1	1	1	9.94e-05	0.0155	3.222	LETM1 and EF-hand domain-containing protein 1%2C mitochondrial

## Sheet: Cr_LS-SII
Locus	Length	#UniquePeptides	MolWt	SeqConut	SpectumCount	SpectrumCountUnique	NSAF	Coverage	Protein Score	Description
sp_Q00914_PSAC_CHLRE	81	10	8836.1	10	35	35	0.0353691	0.8519	31.747	Photosystem I iron-sulfur center OS=Chlamydomonas reinhardtii GN=psaC PE=1 SV=2
tr_A8J6K8_A8J6K8_CHLRE	113	13	11176.1	13	42	42	0.0304237	0.7699	49.125	Photosystem I reaction center subunit psaK OS=Chlamydomonas reinhardtii GN=PSAK PE=4 SV=1
tr_Q5NKW4_Q5NKW4_CHLRE	196	24	21310.2	24	69	69	0.028816	0.3878	83.453	Photosystem I reaction center subunit II, 20 kDa OS=Chlamydomonas reinhardtii GN=PsaD PE=4 SV=1
tr_A8J6D1_A8J6D1_CHLRE	280	24	29901.3	24	85	85	0.0248486	0.5857	86.644	Chlorophyll a-b binding protein, chloroplastic OS=Chlamydomonas reinhardtii GN=LHCB4 PE=3 SV=1
tr_A8J6Y8_A8J6Y8_CHLRE	346	36	38224.2	36	91	91	0.0215281	0.6763	116.747	Ferredoxin--NADP reductase OS=Chlamydomonas reinhardtii GN=FNR1 PE=3 SV=1
tr_A8IT08_A8IT08_CHLRE	358	15	38288.6	33	91	33	0.0208065	0.5894	101.848	Low-CO2-inducible chloroplast envelope protein OS=Chlamydomonas reinhardtii GN=CCP1 PE=3 SV=1
tr_A8IL32_A8IL32_CHLRE	196	8	20253.7	8	40	40	0.0167049	0.352	37.111	Photosystem I reaction center subunit XI OS=Chlamydomonas reinhardtii GN=PSAL PE=4 SV=1
tr_A8JGW2_A8JGW2_CHLRE	198	13	20216.7	14	39	38	0.0161228	0.6061	45.065	Cytochrome b6f complex subunit V OS=Chlamydomonas reinhardtii GN=PETO PE=4 SV=1
tr_A8IH77_A8IH77_CHLRE	130	9	14124.4	9	25	25	0.0157412	0.5923	32.456	Subunit H of photosystem I OS=Chlamydomonas reinhardtii GN=PSAH PE=4 SV=1
tr_A8ITV3_A8ITV3_CHLRE	213	14	22811.8	14	39	39	0.0149874	0.784	47.658	Chlorophyll a-b binding protein, chloroplastic OS=Chlamydomonas reinhardtii GN=LHCA9 PE=3 SV=1
tr_A8J1B6_A8J1B6_CHLRE	308	26	33488.3	26	52	52	0.0138195	0.4935	86.11	Adenine nucleotide translocator OS=Chlamydomonas reinhardtii GN=ANT1 PE=3 SV=1
tr_A8JHN9_A8JHN9_CHLRE	125	7	13109.9	7	21	21	0.0137515	0.424	20.972	Photosystem I reaction center subunit V (Fragment) OS=Chlamydomonas reinhardtii GN=PSAG PE=4 SV=1
tr_O24451_O24451_CHLRE	355	0	38006.4	18	58	0	0.0133734	0.3465	60.14	Envelope protein OS=Chlamydomonas reinhardtii GN=LIP-36G2 PE=2 SV=1
tr_A8J4S1_A8J4S1_CHLRE	227	9	24023.8	9	36	36	0.0129813	0.4141	34.164	Photosystem I reaction center subunit III OS=Chlamydomonas reinhardtii GN=PSAF PE=4 SV=1
tr_A8J3F7_A8J3F7_CHLRE	299	25	31594.6	25	47	47	0.0128667	0.5953	73.624	Mitochondrial substrate carrier protein OS=Chlamydomonas reinhardtii GN=MITC14 PE=3 SV=1
tr_A8J249_A8J249_CHLRE	239	14	24879.6	14	36	36	0.0123295	0.6234	49.484	Chlorophyll a-b binding protein, chloroplastic OS=Chlamydomonas reinhardtii GN=LHCA1 PE=3 SV=1
tr_Q96550_Q96550_CHLRE	569	38	61457.9	41	81	77	0.0116524	0.652	128.68	ATP synthase subunit alpha OS=Chlamydomonas reinhardtii GN=atpA PE=2 SV=1
sp_P37255_PSBB_CHLRE	508	33	56052.4	33	72	72	0.0116014	0.4252	116.042	Photosystem II CP47 reaction center protein OS=Chlamydomonas reinhardtii GN=psbB PE=3 SV=1
tr_A8HXG5_A8HXG5_CHLRE	121	7	13016.9	7	17	17	0.0115002	0.5702	24.879	10 kDa photosystem II polypeptide (Fragment) OS=Chlamydomonas reinhardtii GN=PSBR PE=4 SV=1
sp_P23577_CYF_CHLRE	317	20	34252.2	20	44	44	0.0113615	0.5331	63.873	Cytochrome f OS=Chlamydomonas reinhardtii GN=petA PE=1 SV=1
tr_A8IKC8_A8IKC8_CHLRE	246	15	26886.8	15	32	32	0.0106477	0.6138	51.324	Chlorophyll a-b binding protein, chloroplastic OS=Chlamydomonas reinhardtii GN=LHCA2 PE=3 SV=1
tr_A8ICV4_A8ICV4_CHLRE	97	4	10745.8	4	12	12	0.0101263	0.5464	14.826	Photosystem I 8.1 kDa reaction center subunit IV OS=Chlamydomonas reinhardtii GN=PSAE PE=4 SV=1
tr_A8HX38_A8HX38_CHLRE	463	31	50774.3	31	57	57	0.0100771	0.5767	92.57	Eukaryotic translation elongation factor 1 alpha 1 OS=Chlamydomonas reinhardtii GN=EEF1 PE=4 SV=1
tr_Q9FEK6_Q9FEK6_CHLRE	289	16	30676.7	16	35	35	0.0099131	0.6505	58.221	Chlorophyll a-b binding protein, chloroplastic OS=Chlamydomonas reinhardtii GN=lhcb5 PE=2 SV=1
tr_A8ISG0_A8ISG0_CHLRE	288	13	31152.7	13	32	32	0.0090949	0.6042	45.362	Chlorophyll a-b binding protein, chloroplastic OS=Chlamydomonas reinhardtii GN=LHCA7 PE=3 SV=1
tr_Q75VY7_Q75VY7_CHLRE	243	10	25886.4	10	27	27	0.0090949	0.5885	35.416	Chlorophyll a-b binding protein, chloroplastic OS=Chlamydomonas reinhardtii GN=LhcI-4 PE=3 SV=1
tr_Q6QAY3_Q6QAY3_CHLRE	207	14	22171.4	14	23	23	0.0090949	0.6957	47.67	Mitochondrial F1F0 ATP synthase associated 19.5 kDa protein OS=Chlamydomonas reinhardtii GN=ASA7 PE=2 SV=1
tr_A8HTX7_A8HTX7_CHLRE	325	23	33978.9	23	32	32	0.0080595	0.7292	80.835	Mitochondrial F1F0 ATP synthase associated 31.2 kDa protein OS=Chlamydomonas reinhardtii GN=ASA4 PE=4 SV=1
tr_Q8LK22_Q8LK22_CHLRE	105	6	11657	6	10	10	0.0077956	0.5524	17.952	Cytochrome c oxidase subunit OS=Chlamydomonas reinhardtii GN=COX90 PE=4 SV=1
tr_A8I528_A8I528_CHLRE	276	14	28514	14	26	26	0.0077109	0.7428	53.881	Voltage-dependent anion-selective channel protein OS=Chlamydomonas reinhardtii GN=CHLREDRAFT_127172 PE=4 SV=1
tr_Q9ZSJ4_Q9ZSJ4_CHLRE	268	6	28650.8	9	24	16	0.0073302	0.5	34.231	Chlorophyll a-b binding protein, chloroplastic OS=Chlamydomonas reinhardtii GN=Lhcb3 PE=2 SV=2
tr_A8J4Z4_A8J4Z4_CHLRE	494	16	48364.7	16	43	43	0.007125	0.5101	60.003	Mitochondrial F1F0 ATP synthase associated 45.5 kDa protein OS=Chlamydomonas reinhardtii GN=ASA2 PE=4 SV=1
tr_Q75VY8_Q75VY8_CHLRE	257	11	28192.5	11	22	22	0.007007	0.2879	39.998	Chlorophyll a-b binding protein, chloroplastic OS=Chlamydomonas reinhardtii GN=LhcI-3 PE=3 SV=1
tr_Q9AU02_Q9AU02_CHLRE	153	9	17221	9	13	13	0.0069549	0.5882	23.216	Cytochrome c oxidase subunit II OS=Chlamydomonas reinhardtii GN=cox2b PE=4 SV=1
tr_A8ITL0_A8ITL0_CHLRE	575	29	63105	29	47	47	0.0066907	0.5235	79.881	Mitochondrial F1F0 ATP synthase associated 60.6 kDa protein OS=Chlamydomonas reinhardtii GN=ASA1 PE=4 SV=1
tr_A8IYH9_A8IYH9_CHLRE	282	11	29896.4	11	23	23	0.006676	0.5213	39.998	Oxygen-evolving enhancer protein 2 of photosystem II OS=Chlamydomonas reinhardtii GN=PSBP1 PE=4 SV=1
tr_A8J3U9_A8J3U9_CHLRE	233	13	25844.8	13	19	19	0.0066748	0.3991	34.131	Mitochondrial ATP synthase subunit 5, OSCP subunit OS=Chlamydomonas reinhardtii GN=ATP5 PE=3 SV=1
tr_A8JF10_A8JF10_CHLRE	298	11	32554.7	11	24	24	0.0065923	0.4866	45.598	Chlorophyll a-b binding protein, chloroplastic OS=Chlamydomonas reinhardtii GN=LHCA3 PE=3 SV=1
tr_A8IFN3_A8IFN3_CHLRE	233	9	24195.9	9	18	18	0.0063235	0.4592	25.1	Predicted protein OS=Chlamydomonas reinhardtii GN=TEF7 PE=4 SV=1
tr_A8JDV9_A8JDV9_CHLRE	324	17	35053.2	17	24	24	0.0060633	0.5988	51.409	F1F0 ATP synthase gamma subunit OS=Chlamydomonas reinhardtii GN=ATP3 PE=3 SV=1
sp_P06541_ATPB_CHLRE	481	18	51989.1	19	33	32	0.0056158	0.6175	62.937	ATP synthase subunit beta, chloroplastic OS=Chlamydomonas reinhardtii GN=atpB PE=1 SV=3
tr_Q6V506_Q6V506_CHLRE	397	16	43608.7	16	27	27	0.0055669	0.4887	45.855	NADH:ubiquinone oxidoreductase 39 kDa subunit OS=Chlamydomonas reinhardtii GN=NUOA9 PE=2 SV=1
sp_P10898_PSBC_CHLRE	461	17	50588.3	17	31	31	0.0055043	0.3297	51.774	Photosystem II CP43 reaction center protein OS=Chlamydomonas reinhardtii GN=psbC PE=1 SV=1
tr_A8JC51_A8JC51_CHLRE	60	2	7009.6	2	4	4	0.0054569	0.2	4.843	Mitochondrial ubiquinol-cytochrome c oxidoreductase subunit 9 OS=Chlamydomonas reinhardtii GN=QCR9 PE=2 SV=1
tr_A8IL08_A8IL08_CHLRE	727	28	77481.1	30	48	44	0.0054044	0.5131	96.786	Membrane AAA-metalloprotease OS=Chlamydomonas reinhardtii GN=FTSH1 PE=3 SV=1
tr_A8I5U1_A8I5U1_CHLRE	61	0	6285.4	4	4	0	0.0053675	0.6066	11.448	Carbonic anhydrase (Fragment) OS=Chlamydomonas reinhardtii GN=CAH5 PE=3 SV=1
tr_A8IQU3_A8IQU3_CHLRE	574	23	61765	24	37	36	0.0052763	0.6237	88.972	ATP synthase subunit beta OS=Chlamydomonas reinhardtii GN=ATP2 PE=3 SV=1
tr_A8J6C7_A8J6C7_CHLRE	689	25	74319.6	27	42	39	0.0049897	0.4615	82.969	Membrane AAA-metalloprotease OS=Chlamydomonas reinhardtii GN=FTSH2 PE=3 SV=1
tr_A8IKI9_A8IKI9_CHLRE	485	16	49541.2	16	29	29	0.0048944	0.4825	52.977	Mitochondrial processing peptidase alpha subunit OS=Chlamydomonas reinhardtii GN=MPPA2 PE=4 SV=1
tr_B7U1J0_B7U1J0_CHLRE	508	0	54699.7	19	30	0	0.0048339	0.4055	55.326	ATP synthase subunit alpha, chloroplastic OS=Chlamydomonas reinhardtii GN=atpA PE=3 SV=1
sp_P26526_ATPA_CHLRE	508	0	54699.7	19	30	0	0.0048339	0.4055	55.326	ATP synthase subunit alpha, chloroplastic OS=Chlamydomonas reinhardtii GN=atpA PE=1 SV=3
contaminant_KERATIN03	593	16	59464.9	22	34	25	0.0046932	0.3912	65.526
tr_A8J2X8_A8J2X8_CHLRE	223	9	24817.7	9	12	12	0.0044047	0.4395	31.453	Predicted protein OS=Chlamydomonas reinhardtii GN=TEF10a PE=4 SV=1
tr_A8ICT4_A8ICT4_CHLRE	75	4	8245.1	4	4	4	0.0043656	0.5333	9.121	F1F0 ATP synthase epsilon subunit OS=Chlamydomonas reinhardtii GN=ATP15 PE=4 SV=1
tr_Q6V9B1_Q6V9B1_CHLRE	231	10	26461.9	10	12	12	0.0042522	0.645	27.624	NADH:ubiquinone oxidoreductase subunit 8 OS=Chlamydomonas reinhardtii GN=NUO8 PE=2 SV=1
tr_A8J0E4_A8J0E4_CHLRE	291	10	30542.8	10	15	15	0.0042193	0.5086	28.443	Oxygen-evolving enhancer protein 1 of photosystem II OS=Chlamydomonas reinhardtii GN=PSBO PE=4 SV=1
sp_Q8HTL5_ATPF_CHLRE	175	5	20033.7	5	9	9	0.0042096	0.2686	13.359	ATP synthase subunit b, chloroplastic OS=Chlamydomonas reinhardtii GN=atpF PE=1 SV=1
tr_A8HRZ4_A8HRZ4_CHLRE	175	4	18997.8	4	9	9	0.0042096	0.3086	15.501	Mitochondrial cytochrome c oxidase subunit 4, 13 kD OS=Chlamydomonas reinhardtii GN=COX4 PE=4 SV=1
tr_A8HNG8_A8HNG8_CHLRE	117	4	11956.5	4	6	6	0.0041976	0.265	12.576	Uncharacterized lumenal polypeptide OS=Chlamydomonas reinhardtii GN=ULP1 PE=4 SV=1
tr_A8JK47_A8JK47_CHLRE	59	0	6722.8	3	3	0	0.0041621	0.4746	8.783	Histone H4 (Fragment) OS=Chlamydomonas reinhardtii GN=HFO31 PE=3 SV=1
tr_Q75VY6_Q75VY6_CHLRE	257	6	27745.6	6	13	13	0.0041405	0.3346	17.909	Chlorophyll a-b binding protein, chloroplastic OS=Chlamydomonas reinhardtii GN=LhcI-5 PE=3 SV=1
tr_Q6V9A9_Q6V9A9_CHLRE	101	4	10974.5	4	5	5	0.0040522	0.4554	10.222	NADH:ubiquinone oxidoreductase 11 kDa subunit OS=Chlamydomonas reinhardtii GN=NUOB8 PE=2 SV=1
tr_A8J6F2_A8J6F2_CHLRE	123	6	14297.2	6	6	6	0.0039929	0.3333	13.736	Mitochondrial F1F0 ATP synthase associated 14.3 kDa protein OS=Chlamydomonas reinhardtii GN=ASA5 PE=4 SV=1
tr_Q9AXF6_Q9AXF6_CHLRE	249	0	26651.5	5	12	0	0.0039448	0.3012	19.524	Chlorophyll a-b binding protein, chloroplastic OS=Chlamydomonas reinhardtii GN=cabII-2 PE=2 SV=1
tr_Q93WE0_Q93WE0_CHLRE	249	0	26615.5	5	12	0	0.0039448	0.3012	19.524	Chlorophyll a-b binding protein, chloroplastic OS=Chlamydomonas reinhardtii GN=LhcII-3 PE=2 SV=1
tr_A8JF47_A8JF47_CHLRE	416	15	43929.9	15	20	20	0.0039353	0.3341	39.205	Mitochondrial carrier protein OS=Chlamydomonas reinhardtii GN=MITC1 PE=3 SV=1
tr_A8I000_A8I000_CHLRE	262	6	28396.5	6	12	12	0.003749	0.3092	22.694	Chlorophyll a-b binding protein, chloroplastic (Fragment) OS=Chlamydomonas reinhardtii GN=LHCA4 PE=3 SV=1
tr_A8HVP2_A8HVP2_CHLRE	153	6	17550.3	6	7	7	0.003745	0.268	14.952	Ribosomal protein S18 OS=Chlamydomonas reinhardtii GN=RPS18 PE=3 SV=1
sp_P12154_PSAA_CHLRE	751	11	83082.3	13	34	29	0.0037058	0.1105	29.675	Photosystem I P700 chlorophyll a apoprotein A1 OS=Chlamydomonas reinhardtii GN=psaA PE=1 SV=3
tr_A8J1J8_A8J1J8_CHLRE	89	4	9991.2	4	4	4	0.0036788	0.2022	11.707	Mitochondrial F1F0 ATP synthase associated 10.0 kDa protein OS=Chlamydomonas reinhardtii GN=ASA8 PE=4 SV=1
tr_A8IVJ7_A8IVJ7_CHLRE	733	24	78291.1	24	32	32	0.0035734	0.5402	78.824	NADH:ubiquinone oxidoreductase 76 kDa subunit OS=Chlamydomonas reinhardtii GN=NUOS1 PE=3 SV=1
tr_Q6UKY9_Q6UKY9_CHLRE	138	6	16076.5	6	6	6	0.0035589	0.4783	14.969	NADH:ubiquinone oxidoreductase B14 subunit OS=Chlamydomonas reinhardtii GN=NUOB14 PE=2 SV=1
tr_A8J0W9_A8J0W9_CHLRE	302	8	32247.6	8	13	13	0.0035235	0.4139	21.807	Malate dehydrogenase OS=Chlamydomonas reinhardtii GN=MDH3 PE=3 SV=1
tr_A8JFK6_A8JFK6_CHLRE	279	10	31131.2	10	12	12	0.0035206	0.2652	29.119	Gamma carbonic anhydrase OS=Chlamydomonas reinhardtii GN=CAG2 PE=4 SV=1
tr_Q93WL4_Q93WL4_CHLRE	257	1	27344.9	5	11	2	0.0035035	0.3113	19.308	Chlorophyll a-b binding protein, chloroplastic OS=Chlamydomonas reinhardtii GN=LhcII-1.3 PE=2 SV=1
tr_Q6UKY8_Q6UKY8_CHLRE	117	5	13899.2	5	5	5	0.003498	0.5641	12.905	NADH:ubiquinone oxidoreductase 14 kDa subunit OS=Chlamydomonas reinhardtii GN=NUOB22 PE=2 SV=1
tr_Q6V9B0_Q6V9B0_CHLRE	164	6	18092.1	6	7	7	0.0034938	0.3902	14.458	NADH:ubiquinone oxidoreductase subunit 10 OS=Chlamydomonas reinhardtii GN=NUO10 PE=2 SV=1
sp_P06007_PSBD_CHLRE	352	6	39403.7	6	15	15	0.0034881	0.1534	19.148	Photosystem II D2 protein OS=Chlamydomonas reinhardtii GN=psbD PE=3 SV=1
sp_P07753_PSBA_CHLRE	352	7	38998.3	7	15	15	0.0034881	0.1335	19.346	Photosystem II protein D1 OS=Chlamydomonas reinhardtii GN=psbA PE=1 SV=1
tr_Q6UKY3_Q6UKY3_CHLRE	165	4	17924.5	4	7	7	0.0034726	0.3636	14.256	Mitochondrial NADH:ubiquinone oxidoreductase 18 kDa subunit OS=Chlamydomonas reinhardtii GN=NUOB13 PE=2 SV=1
contaminant_KERATIN13	643	13	65436.5	15	27	25	0.0034371	0.2597	53.546
tr_A8J7I9_A8J7I9_CHLRE	73	1	8643.5	2	3	2	0.0033639	0.2877	5.111	Mitochondrial ubiquinol-cytochrome c oxidoreductase subunit 8 OS=Chlamydomonas reinhardtii GN=QCR8 PE=2 SV=1
tr_A8JDK2_A8JDK2_CHLRE	372	12	40819.9	12	15	15	0.0033006	0.4113	35.196	Predicted protein OS=Chlamydomonas reinhardtii GN=CHLREDRAFT_132437 PE=4 SV=1
tr_A8J287_A8J287_CHLRE	253	0	26925.7	5	10	0	0.0032353	0.3004	18.571	Chlorophyll a-b binding protein, chloroplastic OS=Chlamydomonas reinhardtii GN=LHCBM6 PE=3 SV=1
tr_A8I5A0_A8I5A0_CHLRE	178	5	19057.1	5	7	7	0.003219	0.5056	17.696	Predicted protein OS=Chlamydomonas reinhardtii GN=CPLD45 PE=3 SV=1
tr_Q6V505_Q6V505_CHLRE	155	4	17846.1	4	6	6	0.0031685	0.2903	10.187	NADH:ubiquinone oxidoreductase 17.8 kDa subunit OS=Chlamydomonas reinhardtii GN=NUOB10 PE=2 SV=1
tr_Q6QAY0_Q6QAY0_CHLRE	130	4	15242.5	4	5	5	0.0031482	0.3846	10.271	Mitochondrial NADH:ubiquinone oxidoreductase 16 kDa subunit OS=Chlamydomonas reinhardtii GN=NUOP5 PE=2 SV=1
tr_Q6UP29_Q6UP29_CHLRE	187	7	20590.5	7	7	7	0.0030641	0.4706	18.508	NADH:ubiquinone oxidoreductase 18 kD-like subunit OS=Chlamydomonas reinhardtii GN=NUOS4 PE=2 SV=1
tr_A8JIC4_A8JIC4_CHLRE	134	4	14371.7	4	5	5	0.0030543	0.306	10.26	Predicted protein (Fragment) OS=Chlamydomonas reinhardtii GN=CHLREDRAFT_154885 PE=4 SV=1
tr_A8J1X0_A8J1X0_CHLRE	298	9	31348.8	9	11	11	0.0030215	0.3221	21.129	Uncoupling protein OS=Chlamydomonas reinhardtii GN=UCP1 PE=3 SV=1
sp_P48268_PSBE_CHLRE	82	2	9279.8	2	3	3	0.0029947	0.1098	4.454	Cytochrome b559 subunit alpha OS=Chlamydomonas reinhardtii GN=psbE PE=1 SV=1
tr_A8JF15_A8JF15_CHLRE	219	4	23961.8	4	8	8	0.0029901	0.2374	13.947	Chloroplast ATP synthase delta chain OS=Chlamydomonas reinhardtii GN=ATPD PE=3 SV=1
tr_A8HWA8_A8HWA8_CHLRE	749	16	75310	16	27	27	0.0029507	0.3191	54.389	Pyridine nucleotide binding protein OS=Chlamydomonas reinhardtii GN=YCF39-2 PE=4 SV=1
tr_A8JCE9_A8JCE9_CHLRE	366	10	39685.2	10	13	13	0.0029074	0.377	30.7	Mitochondrial F1F0 ATP synthase associated 36.3 kDa protein OS=Chlamydomonas reinhardtii GN=ASA3 PE=4 SV=1
tr_A8J264_A8J264_CHLRE	254	0	27069.7	4	9	0	0.0029003	0.1496	14.509	Chlorophyll a-b binding protein, chloroplastic OS=Chlamydomonas reinhardtii GN=LHCBM4 PE=3 SV=1
tr_A8J270_A8J270_CHLRE	254	0	26998.7	4	9	0	0.0029003	0.1496	14.509	Chlorophyll a-b binding protein, chloroplastic OS=Chlamydomonas reinhardtii GN=LHCBM8 PE=3 SV=1
tr_A8JEV1_A8JEV1_CHLRE	199	6	21792.8	6	7	7	0.0028793	0.2563	16.241	Oxygen evolving enhancer protein 3 OS=Chlamydomonas reinhardtii GN=PSBQ PE=4 SV=1
tr_Q6UKY7_Q6UKY7_CHLRE	86	3	10251	3	3	3	0.0028554	0.3837	6.578	NADH:ubiquinone oxidoreductase 10 kDa subunit OS=Chlamydomonas reinhardtii GN=NUOB18 PE=2 SV=1
tr_A8JHV4_A8JHV4_CHLRE	118	3	13740.3	3	4	4	0.0027747	0.2542	7.167	Predicted protein OS=Chlamydomonas reinhardtii GN=CHLREDRAFT_186014 PE=4 SV=1
tr_A8IN92_A8IN92_CHLRE	148	3	17226.4	3	5	5	0.0027653	0.2095	11.476	Mitochondrial cytochrome c oxidase subunit OS=Chlamydomonas reinhardtii GN=COX12 PE=4 SV=1
tr_A8I6P9_A8I6P9_CHLRE	89	3	9164.7	3	3	3	0.0027591	0.1573	6.341	SEC61-beta subunit of ER-translocon (Fragment) OS=Chlamydomonas reinhardtii GN=SEC61B PE=4 SV=1
tr_A8J768_A8J768_CHLRE	153	3	16273.6	3	5	5	0.002675	0.1634	8.99	Ribosomal protein S14 OS=Chlamydomonas reinhardtii GN=RPS14 PE=3 SV=1
tr_A8I8V6_A8I8V6_CHLRE	307	9	33523.8	9	10	10	0.0026663	0.3094	23.678	Prohibitin OS=Chlamydomonas reinhardtii GN=PHB1 PE=4 SV=1
tr_A8HX89_A8HX89_CHLRE	123	3	14014.5	3	4	4	0.0026619	0.3415	9.302	Cytochrome b-c1 complex subunit 7 OS=Chlamydomonas reinhardtii GN=QCR7 PE=3 SV=1
tr_A8HPF4_A8HPF4_CHLRE	280	7	28118	7	9	9	0.002631	0.4786	22.838	Predicted protein OS=Chlamydomonas reinhardtii GN=CHLREDRAFT_146232 PE=4 SV=1
tr_A8JJE1_A8JJE1_CHLRE	94	0	10523.9	3	3	0	0.0026124	0.2979	8.783	Histone H4 (Fragment) OS=Chlamydomonas reinhardtii GN=HFO25 PE=3 SV=1
sp_P23230_PETD_CHLRE	160	2	17412.4	2	5	5	0.0025579	0.0875	5.612	Cytochrome b6-f complex subunit 4 OS=Chlamydomonas reinhardtii GN=petD PE=1 SV=1
tr_A8HMM7_A8HMM7_CHLRE	99	1	10115.6	1	3	3	0.0024804	0.1313	2.208	Predicted protein OS=Chlamydomonas reinhardtii GN=CHLREDRAFT_190034 PE=4 SV=1
tr_A8JIN9_A8JIN9_CHLRE	99	0	11044.2	3	3	0	0.0024804	0.2828	8.783	Histone H4 OS=Chlamydomonas reinhardtii GN=HFO43 PE=3 SV=1
tr_A8JJH1_A8JJH1_CHLRE	99	0	11114.2	3	3	0	0.0024804	0.2828	8.783	Histone H4 (Fragment) OS=Chlamydomonas reinhardtii GN=HFO26 PE=3 SV=1
tr_A8IKN8_A8IKN8_CHLRE	232	3	24193.5	3	7	7	0.0024697	0.4526	14.761	Predicted protein OS=Chlamydomonas reinhardtii GN=CPLD30 PE=4 SV=1
tr_A8ITK6_A8ITK6_CHLRE	333	6	36031.5	6	10	10	0.0024581	0.1622	18.462	Predicted protein OS=Chlamydomonas reinhardtii GN=TEF3 PE=4 SV=1
tr_A8IS22_A8IS22_CHLRE	101	3	11824.4	3	3	3	0.0024313	0.2079	6.206	40S ribosomal protein S26 (Fragment) OS=Chlamydomonas reinhardtii GN=RPS26 PE=3 SV=1
tr_A8HSB0_A8HSB0_CHLRE	103	0	11460.4	3	3	0	0.0023841	0.2718	8.783	Histone H4 OS=Chlamydomonas reinhardtii GN=HFO2 PE=3 SV=1
tr_A8HVA3_A8HVA3_CHLRE	103	0	11432.4	3	3	0	0.0023841	0.2718	8.783	Histone H4 OS=Chlamydomonas reinhardtii GN=HFO4 PE=3 SV=1
tr_A8ICJ1_A8ICJ1_CHLRE	484	11	52181.5	11	14	14	0.0023677	0.343	30.163	NADH dehydrogenase [ubiquinone] flavoprotein 1, mitochondrial OS=Chlamydomonas reinhardtii GN=NUO6 PE=3 SV=1
tr_A8JGR1_A8JGR1_CHLRE	104	1	11831.3	1	3	3	0.0023612	0.1635	2.737	NaCl-inducible protein OS=Chlamydomonas reinhardtii GN=NIP1 PE=4 SV=1
tr_A8I835_A8I835_CHLRE	139	2	14734.7	2	4	4	0.0023555	0.1655	6.059	Photosystem I reaction center subunit N OS=Chlamydomonas reinhardtii GN=PSAN PE=4 SV=1
tr_A8JI53_A8JI53_CHLRE	105	1	9908.6	1	3	3	0.0023387	0.2286	4.837	Predicted protein OS=Chlamydomonas reinhardtii GN=CHLREDRAFT_195186 PE=4 SV=1
tr_A8I547_A8I547_CHLRE	141	4	14833.1	4	4	4	0.0023221	0.3191	9.599	Thylakoid membrane protein OS=Chlamydomonas reinhardtii GN=CHLREDRAFT_127079 PE=4 SV=1
contaminant_KERATIN22	645	9	65807.4	15	18	12	0.0022843	0.3364	48.774
sp_A8HS48_RS3A_CHLRE	259	5	29294.6	5	7	7	0.0022123	0.1622	13.351	40S ribosomal protein S3a OS=Chlamydomonas reinhardtii GN=CHLREDRAFT_168484 PE=3 SV=1
tr_A8J8S2_A8J8S2_CHLRE	302	3	33971.4	7	8	3	0.0021683	0.1887	18.97	Predicted protein (Fragment) OS=Chlamydomonas reinhardtii GN=CHLREDRAFT_105828 PE=4 SV=1
tr_A8JAG1_A8JAG1_CHLRE	494	11	53309.9	11	13	13	0.0021541	0.2328	28.941	Predicted protein OS=Chlamydomonas reinhardtii GN=CHLREDRAFT_193364 PE=4 SV=1
tr_A8JJ91_A8JJ91_CHLRE	267	1	27719.1	5	7	3	0.002146	0.2285	16.662	Carbonic anhydrase OS=Chlamydomonas reinhardtii GN=CAH4 PE=3 SV=1
tr_A8I4P5_A8I4P5_CHLRE	230	3	25813.9	3	6	6	0.0021353	0.1783	11.596	Ribosomal protein S3 OS=Chlamydomonas reinhardtii GN=RPS3 PE=3 SV=1
tr_A8JID6_A8JID6_CHLRE	577	8	62250.9	8	15	15	0.0021279	0.1352	25.416	ADP,ATP carrier protein OS=Chlamydomonas reinhardtii GN=AAA1 PE=3 SV=1
tr_Q6UP30_Q6UP30_CHLRE	154	4	16256.3	4	4	4	0.0021261	0.3571	10.343	NADH:ubiquinone oxidoreductase 13 kD-like subunit OS=Chlamydomonas reinhardtii GN=NUOS6 PE=2 SV=1
tr_Q6S7R7_Q6S7R7_CHLRE	312	7	32653.8	7	8	8	0.0020988	0.4006	21.929	Gamma carbonic anhydrase OS=Chlamydomonas reinhardtii GN=Gclp1 PE=2 SV=1
tr_Q6UP31_Q6UP31_CHLRE	156	3	17982.8	3	4	4	0.0020988	0.2308	6.862	NADH dehydrogenase [ubiquinone] 1 alpha subcomplex subunit 12 OS=Chlamydomonas reinhardtii GN=NUO13 PE=2 SV=1
tr_A8IEH0_A8IEH0_CHLRE	318	0	34081.4	4	8	0	0.0020592	0.1321	10.055	Mitochondrial phosphate carrier 1, minor isoform OS=Chlamydomonas reinhardtii GN=MPC1b_MPC1a PE=3 SV=1
tr_A8HXL8_A8HXL8_CHLRE	358	7	38718.3	7	9	9	0.0020578	0.2682	17.379	Chloroplast ATP synthase gamma chain OS=Chlamydomonas reinhardtii GN=ATPC PE=3 SV=1
tr_Q6V9B3_Q6V9B3_CHLRE	282	7	30573.6	7	7	7	0.0020318	0.3156	19.085	NADH:ubiquinone oxidoreductase 24 kD subunit OS=Chlamydomonas reinhardtii GN=NUO5 PE=2 SV=1
tr_A8J633_A8J633_CHLRE	282	6	31216.3	6	7	7	0.0020318	0.2766	19.461	Prohibitin OS=Chlamydomonas reinhardtii GN=PHB2 PE=4 SV=1
tr_A8J8M9_A8J8M9_CHLRE	121	2	13313.3	2	3	3	0.0020294	0.1983	5.308	Ribosomal protein S20 OS=Chlamydomonas reinhardtii GN=RPS20 PE=3 SV=1
contaminant_KERATIN02	622	11	61931.8	12	15	14	0.001974	0.2428	38.377
tr_A8J7X9_A8J7X9_CHLRE	376	5	39820.3	5	9	9	0.0019593	0.1888	14.614	Cytochrome c peroxidase OS=Chlamydomonas reinhardtii GN=CCPR1 PE=3 SV=1
tr_A8JE07_A8JE07_CHLRE	130	3	14810.9	3	3	3	0.0018889	0.2077	5.964	Ribosomal protein S15a OS=Chlamydomonas reinhardtii GN=RPS15a PE=3 SV=1
tr_A8IUV7_A8IUV7_CHLRE	218	4	24450.6	4	5	5	0.0018774	0.211	11.795	60S ribosomal protein L13 OS=Chlamydomonas reinhardtii GN=RPL13 PE=3 SV=1
tr_Q84X74_Q84X74_CHLRE	351	0	37397.2	4	8	0	0.0018656	0.1197	10.055	CR057 protein OS=Chlamydomonas reinhardtii GN=MPC1b_MPC1a PE=3 SV=1
sp_Q08363_PSBF_CHLRE	44	1	4959.7	1	1	1	0.0018603	0.2955	3.15	Cytochrome b559 subunit beta OS=Chlamydomonas reinhardtii GN=psbF PE=3 SV=2
tr_A8HWY2_A8HWY2_CHLRE	133	0	15055.4	2	3	0	0.0018463	0.3083	6.523	Histone H3 (Fragment) OS=Chlamydomonas reinhardtii GN=HTR14 PE=3 SV=1
tr_A8IK09_A8IK09_CHLRE	134	0	15211.5	2	3	0	0.0018326	0.306	6.523	Histone H3 (Fragment) OS=Chlamydomonas reinhardtii GN=HTR18 PE=3 SV=1
tr_A8HSA7_A8HSA7_CHLRE	135	0	15282.5	2	3	0	0.001819	0.3037	6.523	Histone H3 OS=Chlamydomonas reinhardtii GN=HTR2 PE=3 SV=1
tr_A8J9M0_A8J9M0_CHLRE	135	0	15268.5	2	3	0	0.001819	0.3037	6.523	Histone H3 OS=Chlamydomonas reinhardtii GN=HTR41 PE=3 SV=1
sp_P09144_PSAB_CHLRE	735	5	82038.2	6	16	13	0.0017819	0.0789	17.4	Photosystem I P700 chlorophyll a apoprotein A2 OS=Chlamydomonas reinhardtii GN=psaB PE=1 SV=4
tr_A8HP84_A8HP84_CHLRE	374	7	40261.1	7	8	8	0.0017509	0.2139	18.558	Glyceraldehyde-3-phosphate dehydrogenase OS=Chlamydomonas reinhardtii GN=GAP3 PE=3 SV=1
tr_A8HRV2_A8HRV2_CHLRE	516	7	55519.8	7	11	11	0.001745	0.1841	18.597	Predicted protein (Fragment) OS=Chlamydomonas reinhardtii GN=CHLREDRAFT_113915 PE=4 SV=1
tr_A8IHL3_A8IHL3_CHLRE	282	5	32103.1	5	6	6	0.0017416	0.227	14.345	NADH:ubiquinone oxidoreductase ND9 subunit OS=Chlamydomonas reinhardtii GN=NUO9 PE=3 SV=1
tr_A8J7H8_A8J7H8_CHLRE	96	2	10844.4	2	2	2	0.0017053	0.2188	4.664	Cytochrome c oxidase 11 kD subunit OS=Chlamydomonas reinhardtii GN=COX5C PE=4 SV=1
tr_A8I6C1_A8I6C1_CHLRE	147	2	15201.2	2	3	3	0.0016705	0.0884	5.52	Predicted protein OS=Chlamydomonas reinhardtii GN=TEF16 PE=4 SV=1
tr_A8HVY0_A8HVY0_CHLRE	50	0	5216.9	1	1	0	0.0016371	0.18	2.823	Histone H2A (Fragment) OS=Chlamydomonas reinhardtii GN=HTA8 PE=3 SV=1
tr_A8JKF2_A8JKF2_CHLRE	100	2	10868.8	2	2	2	0.0016371	0.28	3.904	Predicted protein (Fragment) OS=Chlamydomonas reinhardtii GN=CHLREDRAFT_111160 PE=4 SV=1
tr_A8JJI9_A8JJI9_CHLRE	50	0	5591	1	1	0	0.0016371	0.24	3.037	Predicted protein (Fragment) OS=Chlamydomonas reinhardtii GN=CHLREDRAFT_109540 PE=4 SV=1
tr_A8J1Q3_A8J1Q3_CHLRE	51	1	6293.6	1	1	1	0.001605	0.1569	2.131	Ribosomal protein L39 OS=Chlamydomonas reinhardtii GN=RPL39 PE=3 SV=1
tr_A8J9L9_A8J9L9_CHLRE	103	0	11451.4	2	2	0	0.0015894	0.1748	6.503	Histone H4 OS=Chlamydomonas reinhardtii GN=HFO41 PE=3 SV=1
tr_A8JJV5_A8JJV5_CHLRE	104	0	11538.3	2	2	0	0.0015741	0.2308	4.488	Histone H2B (Fragment) OS=Chlamydomonas reinhardtii GN=HTB29 PE=3 SV=1
sp_A8J785_ATPX_CHLRE	209	2	22447.2	2	4	4	0.0015666	0.1866	9.237	ATP synthase subunit b', chloroplastic OS=Chlamydomonas reinhardtii GN=ATPG PE=1 SV=1
tr_A8IZX9_A8IZX9_CHLRE	105	1	12095.1	1	2	2	0.0015591	0.0857	2.161	Mitochondrial F1F0 ATP synthase associated 12.0 kDa protein OS=Chlamydomonas reinhardtii GN=ASA9 PE=4 SV=1
tr_Q6V504_Q6V504_CHLRE	106	2	12492.2	2	2	2	0.0015444	0.0849	4.168	NADH:ubiquinone oxidoreductase 12.5 kDa subunit OS=Chlamydomonas reinhardtii GN=NUOA8 PE=2 SV=1
sp_Q00471_CYB6_CHLRE	215	3	24130.5	3	4	4	0.0015229	0.0977	10.312	Cytochrome b6 OS=Chlamydomonas reinhardtii GN=petB PE=1 SV=1
tr_A8JJD2_A8JJD2_CHLRE	282	0	31377.8	4	5	0	0.0014513	0.0816	8.664	Predicted protein (Fragment) OS=Chlamydomonas reinhardtii GN=CHLREDRAFT_195314 PE=4 SV=1
tr_A8JHY4_A8JHY4_CHLRE	229	4	24259.3	4	4	4	0.0014298	0.1266	9.003	Gamma carbonic anhydrase OS=Chlamydomonas reinhardtii GN=CAG1 PE=4 SV=1
tr_A8J843_A8J843_CHLRE	172	3	19573.9	3	3	3	0.0014277	0.2616	9.902	NADH:ubiquinone oxidoreductase 17 kDa subunit OS=Chlamydomonas reinhardtii GN=NUO17 PE=4 SV=1
tr_A8IZK3_A8IZK3_CHLRE	230	4	26202.6	4	4	4	0.0014236	0.1609	7.884	Ribosomal protein L10 OS=Chlamydomonas reinhardtii GN=RPL10 PE=4 SV=1
tr_A8JK48_A8JK48_CHLRE	58	0	6089.4	1	1	0	0.0014113	0.1552	2.823	Histone H2A (Fragment) OS=Chlamydomonas reinhardtii GN=HTA31 PE=3 SV=1
tr_Q6SA05_Q6SA05_CHLRE	408	6	44982.7	6	7	7	0.0014044	0.2059	18.113	Rubisco activase OS=Chlamydomonas reinhardtii GN=Rca PE=4 SV=1
tr_Q6V9A8_Q6V9A8_CHLRE	467	7	52555.7	7	8	8	0.0014022	0.1413	17.978	NADH:ubiquinone oxidoreductase 49 kD subunit OS=Chlamydomonas reinhardtii GN=NUO7 PE=2 SV=1
tr_A8JK38_A8JK38_CHLRE	59	0	6403.7	1	1	0	0.0013874	0.1695	2.28	Histone H4 (Fragment) OS=Chlamydomonas reinhardtii GN=HFO46 PE=3 SV=1
tr_A8JK91_A8JK91_CHLRE	60	0	6531.8	1	1	0	0.0013642	0.1667	2.28	Histone H4 (Fragment) OS=Chlamydomonas reinhardtii GN=HFO47 PE=3 SV=1
tr_A8JJN6_A8JJN6_CHLRE	120	0	13192.1	2	2	0	0.0013642	0.2	4.488	Histone H2B OS=Chlamydomonas reinhardtii GN=HTB27 PE=3 SV=1
tr_A8J1G8_A8J1G8_CHLRE	248	4	28399.5	4	4	4	0.0013202	0.2581	14.872	40S ribosomal protein S6 OS=Chlamydomonas reinhardtii GN=RPS6 PE=3 SV=1
tr_A8JF66_A8JF66_CHLRE	62	1	6949.9	1	1	1	0.0013202	0.1613	2.824	40S ribosomal protein S30 OS=Chlamydomonas reinhardtii GN=RPS30 PE=3 SV=1
sp_Q42690_ALFC_CHLRE	377	6	40940.9	6	6	6	0.0013027	0.2016	14	Fructose-bisphosphate aldolase 1, chloroplastic OS=Chlamydomonas reinhardtii GN=ALDCHL PE=2 SV=2
tr_Q8S3T9_Q8S3T9_CHLRE	254	0	27040.8	1	4	0	0.001289	0.0394	2.932	Chlorophyll a-b binding protein, chloroplastic OS=Chlamydomonas reinhardtii GN=Lhcbm9 PE=2 SV=1
tr_Q6UKY4_Q6UKY4_CHLRE	128	1	13642	1	2	2	0.001279	0.1016	2.789	Acyl carrier protein OS=Chlamydomonas reinhardtii GN=ACP1 PE=2 SV=1
tr_A8HNX3_A8HNX3_CHLRE	130	2	14836.7	2	2	2	0.0012593	0.1538	4.285	Ribosomal protein L35 OS=Chlamydomonas reinhardtii GN=RPL35 PE=3 SV=1
tr_A8I0I1_A8I0I1_CHLRE	131	2	15094.2	2	2	2	0.0012497	0.1756	5.335	40S ribosomal protein S24 OS=Chlamydomonas reinhardtii GN=RPS24 PE=3 SV=1
tr_A8JCU4_A8JCU4_CHLRE	266	0	28432.5	1	4	0	0.0012309	0.0376	2.932	Chlorophyll a-b binding protein, chloroplastic OS=Chlamydomonas reinhardtii GN=LHCBM1 PE=3 SV=1
contaminant_KERATIN08	469	0	50449.7	5	7	0	0.0012217	0.0533	11.196
contaminant_KERATIN05	471	0	51481.4	5	7	0	0.0012165	0.0531	11.196
tr_Q8RVB8_Q8RVB8_CHLRE	340	4	35465.5	4	5	5	0.0012037	0.0794	14.42	ATP synthase F1F0 subunit 6 OS=Chlamydomonas reinhardtii GN=ATP6 PE=2 SV=1
tr_A8HVQ1_A8HVQ1_CHLRE	208	3	23862.9	3	3	3	0.0011806	0.1538	7.252	40S ribosomal protein S8 OS=Chlamydomonas reinhardtii GN=RPS8 PE=3 SV=1
tr_A8JJS0_A8JJS0_CHLRE	142	0	15467.4	2	2	0	0.0011529	0.169	4.488	Histone H2B (Fragment) OS=Chlamydomonas reinhardtii GN=HTB44 PE=3 SV=1
tr_Q6UP32_Q6UP32_CHLRE	142	2	16343.7	2	2	2	0.0011529	0.1408	4.537	NADH:ubiquinone oxidoreductase B16.6 subunit OS=Chlamydomonas reinhardtii GN=NUOB16 PE=2 SV=1
tr_A8IJQ4_A8IJQ4_CHLRE	142	2	15648.5	2	2	2	0.0011529	0.162	5.408	Ribosomal protein S23 OS=Chlamydomonas reinhardtii GN=RPS23 PE=3 SV=1
tr_A8JJG9_A8JJG9_CHLRE	72	0	7500.2	1	1	0	0.0011369	0.125	2.823	Histone H2A (Fragment) OS=Chlamydomonas reinhardtii GN=HTA26 PE=3 SV=1
tr_A8J493_A8J493_CHLRE	145	2	16601	2	2	2	0.001129	0.1517	5.903	Ribosomal protein S15 OS=Chlamydomonas reinhardtii GN=RPS15 PE=3 SV=1
tr_A8JJG8_A8JJG8_CHLRE	73	0	8183.4	1	1	0	0.0011213	0.2055	2.588	Histone H2B (Fragment) OS=Chlamydomonas reinhardtii GN=HTB26 PE=3 SV=1
tr_Q8W4V3_Q8W4V3_CHLRE	520	6	57120.3	6	7	7	0.0011019	0.2327	19.366	Serine hydroxymethyltransferase OS=Chlamydomonas reinhardtii GN=shmt PE=2 SV=1
tr_A8IGY1_A8IGY1_CHLRE	151	2	17090.3	2	2	2	0.0010842	0.1258	4.418	Ribosomal protein S13 OS=Chlamydomonas reinhardtii GN=RPS13 PE=3 SV=1
tr_A8IJR6_A8IJR6_CHLRE	152	0	16502	2	2	0	0.001077	0.1579	4.488	Histone H2B OS=Chlamydomonas reinhardtii GN=HTB15 PE=3 SV=1
tr_A8HWE3_A8HWE3_CHLRE	153	0	16589.1	2	2	0	0.00107	0.1569	4.488	Histone H2B OS=Chlamydomonas reinhardtii GN=HTB9 PE=3 SV=1
tr_A8JDC0_A8JDC0_CHLRE	153	0	16586.1	2	2	0	0.00107	0.1569	4.488	Histone H2B OS=Chlamydomonas reinhardtii GN=HTB1 PE=3 SV=1
tr_A8HWX1_A8HWX1_CHLRE	153	0	16545	2	2	0	0.00107	0.1569	4.488	Histone H2B OS=Chlamydomonas reinhardtii GN=HTB13 PE=3 SV=1
tr_A8HV98_A8HV98_CHLRE	153	0	16559	2	2	0	0.00107	0.1569	4.488	Histone H2B OS=Chlamydomonas reinhardtii GN=HTB4 PE=3 SV=1
tr_A8JIN6_A8JIN6_CHLRE	153	0	16587.1	2	2	0	0.00107	0.1569	4.488	Histone H2B OS=Chlamydomonas reinhardtii GN=HTB23 PE=3 SV=1
tr_A8JDE1_A8JDE1_CHLRE	153	0	16616.1	2	2	0	0.00107	0.1569	4.488	Histone H2B OS=Chlamydomonas reinhardtii GN=HTB22 PE=3 SV=1
tr_A8HWX5_A8HWX5_CHLRE	153	0	16573.1	2	2	0	0.00107	0.1569	4.488	Histone H2B OS=Chlamydomonas reinhardtii GN=HTB14 PE=3 SV=1
tr_A8IR79_A8IR79_CHLRE	153	0	16606	2	2	0	0.00107	0.1569	4.488	Histone H2B OS=Chlamydomonas reinhardtii GN=HTB20 PE=3 SV=1
tr_A8IJS4_A8IJS4_CHLRE	153	0	16630.1	2	2	0	0.00107	0.1569	4.488	Histone H2B OS=Chlamydomonas reinhardtii GN=HTB16 PE=3 SV=1
tr_A8JDC9_A8JDC9_CHLRE	153	0	16558.1	2	2	0	0.00107	0.1569	4.488	Histone H2B OS=Chlamydomonas reinhardtii GN=HTB21 PE=3 SV=1
tr_A8JDH1_A8JDH1_CHLRE	153	0	16642.1	2	2	0	0.00107	0.1569	4.488	Histone H2B OS=Chlamydomonas reinhardtii GN=HTB5 PE=3 SV=1
tr_A8IR69_A8IR69_CHLRE	153	0	16529	2	2	0	0.00107	0.1569	4.488	Histone H2B OS=Chlamydomonas reinhardtii GN=HTB30 PE=3 SV=1
tr_A8IW75_A8IW75_CHLRE	155	0	16720.1	2	2	0	0.0010562	0.1548	4.488	Histone H2B OS=Chlamydomonas reinhardtii GN=HTB37 PE=3 SV=1
tr_A8IW84_A8IW84_CHLRE	155	0	16736.1	2	2	0	0.0010562	0.1548	4.488	Histone H2B OS=Chlamydomonas reinhardtii GN=HTB38 PE=3 SV=1
tr_A8HSB2_A8HSB2_CHLRE	156	0	16875.2	2	2	0	0.0010494	0.1538	4.488	Histone H2B OS=Chlamydomonas reinhardtii GN=HTB2 PE=3 SV=1
tr_A8JHC3_A8JHC3_CHLRE	156	2	17752.4	2	2	2	0.0010494	0.1346	3.908	Ribosomal protein S11 OS=Chlamydomonas reinhardtii GN=RPS11 PE=3 SV=1
tr_A8JIU5_A8JIU5_CHLRE	314	3	33736.6	3	4	4	0.0010427	0.1847	9.572	Ubiquinol:cytochrome c oxidoreductase cytochrome c1 OS=Chlamydomonas reinhardtii GN=CYC1 PE=4 SV=1
tr_A8I7X0_A8I7X0_CHLRE	158	1	16531.1	1	2	2	0.0010361	0.0949	4.292	Predicted protein OS=Chlamydomonas reinhardtii GN=CHLREDRAFT_93396 PE=4 SV=1
contaminant_KERATIN10	400	0	44061.1	3	5	0	0.0010232	0.04	5.968
tr_A8HN02_A8HN02_CHLRE	406	4	42948.2	4	5	5	0.0010081	0.0517	12.102	Triose phosphate translocator OS=Chlamydomonas reinhardtii GN=APE2 PE=4 SV=1
tr_A8IPJ0_A8IPJ0_CHLRE	411	5	44373.9	5	5	5	0.0009958	0.1582	14.711	Mitochondrial carrier protein OS=Chlamydomonas reinhardtii GN=MITC11 PE=3 SV=1
tr_Q6QAY2_Q6QAY2_CHLRE	86	1	9955.9	1	1	1	0.0009518	0.1163	2.863	Mitochondrial NADH:ubiquinone oxidoreductase 10 kDa subunit OS=Chlamydomonas reinhardtii GN=NUOP1 PE=2 SV=1
tr_A8HQW1_A8HQW1_CHLRE	258	3	27054.7	3	3	3	0.0009518	0.1589	5.905	6-phosphogluconolactonase-like protein (Fragment) OS=Chlamydomonas reinhardtii GN=CHLREDRAFT_101528 PE=4 SV=1
contaminant_KERATIN12	431	0	47927	3	5	0	0.0009496	0.0371	5.968
tr_A8IAV8_A8IAV8_CHLRE	173	1	18811.2	1	2	2	0.0009463	0.0578	2.657	Predicted protein OS=Chlamydomonas reinhardtii GN=CHLREDRAFT_155165 PE=4 SV=1
tr_A8J290_A8J290_CHLRE	87	1	8943.9	1	1	1	0.0009409	0.2069	2.444	Predicted protein (Fragment) OS=Chlamydomonas reinhardtii GN=CHLREDRAFT_104082 PE=3 SV=1
tr_A8IWP2_A8IWP2_CHLRE	87	1	9269.3	1	1	1	0.0009409	0.092	2.288	Predicted protein OS=Chlamydomonas reinhardtii GN=CHLREDRAFT_190461 PE=4 SV=1
tr_A8IMP6_A8IMP6_CHLRE	261	2	29447	2	3	3	0.0009409	0.0728	4.473	40S ribosomal protein S4 OS=Chlamydomonas reinhardtii GN=RPS4 PE=3 SV=1
tr_A8IXZ0_A8IXZ0_CHLRE	443	4	49568.8	4	5	5	0.0009239	0.1196	11.593	Tubulin beta chain OS=Chlamydomonas reinhardtii GN=TUB1 PE=3 SV=1
tr_A8HR79_A8HR79_CHLRE	266	2	28559.2	2	3	3	0.0009232	0.0977	4.128	Inositol phosphatase-like protein OS=Chlamydomonas reinhardtii GN=THF1 PE=4 SV=1
contaminant_KERATIN21	357	0	39176.6	4	4	0	0.0009171	0.1148	10.882
tr_A8J6H7_A8J6H7_CHLRE	363	3	38935.3	3	4	4	0.000902	0.0992	6.735	Predicted protein OS=Chlamydomonas reinhardtii GN=CHLREDRAFT_192448 PE=4 SV=1
contaminant_KERATIN06	456	0	49119	3	5	0	0.0008975	0.0351	5.968
tr_A8IBH6_A8IBH6_CHLRE	275	2	30813.2	2	3	3	0.000893	0.0873	4.644	Predicted protein OS=Chlamydomonas reinhardtii GN=CHLREDRAFT_140924 PE=4 SV=1
tr_A8HS59_A8HS59_CHLRE	186	1	21114.1	1	2	2	0.0008802	0.0538	2.862	Ribosomal protein L17 OS=Chlamydomonas reinhardtii GN=RPL17 PE=3 SV=1
tr_A8IXU7_A8IXU7_CHLRE	750	6	81397.1	6	8	8	0.0008731	0.1067	19.18	Phototropin OS=Chlamydomonas reinhardtii GN=PHOT PE=4 SV=1
tr_A8I7F2_A8I7F2_CHLRE	189	2	20998.8	2	2	2	0.0008662	0.1164	5.339	Predicted protein OS=Chlamydomonas reinhardtii GN=CHLREDRAFT_182514 PE=4 SV=1
contaminant_KERATIN07	473	0	50864.8	3	5	0	0.0008653	0.0338	5.968
tr_A8JDP4_A8JDP4_CHLRE	191	1	21486.7	2	2	1	0.0008571	0.1675	7.707	Ribosomal protein L9 OS=Chlamydomonas reinhardtii GN=RPL9 PE=4 SV=1
tr_A8HS40_A8HS40_CHLRE	578	6	61613.6	6	6	6	0.0008497	0.1315	14.328	Membrane AAA-metalloprotease (Fragment) OS=Chlamydomonas reinhardtii GN=FTSH4 PE=3 SV=1
tr_A8J5P7_A8J5P7_CHLRE	495	3	55001.6	4	5	4	0.0008268	0.1051	11.856	Ubiquinol:cytochrome c oxidoreductase 50 kDa core 1 subunit OS=Chlamydomonas reinhardtii GN=QCR1 PE=4 SV=1
tr_A8J5K4_A8J5K4_CHLRE	498	3	55688.1	4	5	4	0.0008218	0.0562	7.865	Nucleolar protein, component of C/D snoRNPs OS=Chlamydomonas reinhardtii GN=NOP56 PE=4 SV=1
tr_A8I0Y9_A8I0Y9_CHLRE	100	1	10136.4	1	1	1	0.0008185	0.19	2.917	Predicted protein OS=Chlamydomonas reinhardtii GN=CHLREDRAFT_187738 PE=4 SV=1
tr_Q6Y682_Q6Y682_CHLRE	401	3	44692.8	3	4	4	0.0008165	0.0798	6.93	38 kDa ribosome-associated protein OS=Chlamydomonas reinhardtii GN=Rap38 PE=2 SV=1
tr_A8IU42_A8IU42_CHLRE	101	1	11313.8	1	1	1	0.0008104	0.1584	2.125	Predicted protein OS=Chlamydomonas reinhardtii GN=CHLREDRAFT_189615 PE=4 SV=1
tr_A8IYS1_A8IYS1_CHLRE	204	2	22436.2	2	2	2	0.0008025	0.1275	6.828	Plastid ribosomal protein L9 OS=Chlamydomonas reinhardtii GN=PRPL9 PE=3 SV=1
tr_A8J9Y1_A8J9Y1_CHLRE	206	1	21493.9	1	2	2	0.0007947	0.0631	2.806	Cytochrome b6-f complex iron-sulfur subunit OS=Chlamydomonas reinhardtii GN=PETC PE=4 SV=1
tr_A8IA86_A8IA86_CHLRE	315	3	32997.1	3	3	3	0.0007796	0.1206	5.748	Nucleolar protein, component of C/D snoRNPs OS=Chlamydomonas reinhardtii GN=NOP1 PE=3 SV=1
tr_A8J525_A8J525_CHLRE	213	1	22747.1	1	2	2	0.0007686	0.0657	2.937	Predicted protein OS=Chlamydomonas reinhardtii GN=CHLREDRAFT_192175 PE=4 SV=1
tr_A8IRT8_A8IRT8_CHLRE	218	1	22954.1	2	2	1	0.000751	0.1376	6.236	NUDIX hydrolase family protein OS=Chlamydomonas reinhardtii GN=CHLREDRAFT_189231 PE=4 SV=1
tr_Q6QAY4_Q6QAY4_CHLRE	219	2	23333.8	2	2	2	0.0007475	0.1187	6.073	Mitochondrial NADH:ubiquinone oxidoreductase 23 kDa subunit OS=Chlamydomonas reinhardtii GN=CHLREDRAFT_162765 PE=2 SV=1
tr_A8JJR9_A8JJR9_CHLRE	560	0	59876.7	3	5	0	0.0007308	0.1714	6.313	Flagellar adenylate kinase (Fragment) OS=Chlamydomonas reinhardtii GN=FAK2 PE=3 SV=1
tr_A8IGD9_A8IGD9_CHLRE	235	2	24114.6	2	2	2	0.0006966	0.1362	5.907	Low-CO2-inducible protein OS=Chlamydomonas reinhardtii GN=LCI5 PE=4 SV=1
tr_A8JJE0_A8JJE0_CHLRE	120	0	12715.1	1	1	0	0.0006821	0.075	2.823	Histone H2A (Fragment) OS=Chlamydomonas reinhardtii GN=HTA25 PE=3 SV=1
tr_A8HSV0_A8HSV0_CHLRE	242	2	24673.4	2	2	2	0.0006765	0.1942	5.501	Predicted protein OS=Chlamydomonas reinhardtii GN=CHLREDRAFT_182705 PE=4 SV=1
tr_A8J6N0_A8J6N0_CHLRE	124	1	13800.7	1	1	1	0.0006601	0.1371	3.186	Predicted protein OS=Chlamydomonas reinhardtii GN=CHLREDRAFT_150555 PE=4 SV=1
tr_A8J8U0_A8J8U0_CHLRE	250	2	26841.9	2	2	2	0.0006548	0.108	8.658	Low-CO2-inducible membrane protein OS=Chlamydomonas reinhardtii GN=LCI11 PE=4 SV=1
tr_A8HNE8_A8HNE8_CHLRE	504	4	55555.2	4	4	4	0.0006496	0.1071	13.235	Geranylgeranyl reductase OS=Chlamydomonas reinhardtii GN=CHLREDRAFT_136810 PE=4 SV=1
tr_A8JI94_A8JI94_CHLRE	127	1	14433.8	1	1	1	0.0006445	0.1102	2.311	Ribosomal protein L22 OS=Chlamydomonas reinhardtii GN=RPL22 PE=4 SV=1
tr_A8HSB5_A8HSB5_CHLRE	129	0	13601.6	1	1	0	0.0006345	0.0698	2.823	Histone H2A OS=Chlamydomonas reinhardtii GN=HTA2 PE=3 SV=1
tr_A8IR81_A8IR81_CHLRE	129	0	13585.6	1	1	0	0.0006345	0.0698	2.823	Histone H2A OS=Chlamydomonas reinhardtii GN=HTA20 PE=3 SV=1
tr_A8J815_A8J815_CHLRE	129	1	14221.9	1	1	1	0.0006345	0.0853	2.145	Uncharacterized protein OS=Chlamydomonas reinhardtii GN=CHLREDRAFT_151088 PE=4 SV=1
tr_A8J5N6_A8J5N6_CHLRE	258	2	28332.9	2	2	2	0.0006345	0.1705	4.421	Predicted protein OS=Chlamydomonas reinhardtii GN=CGL71 PE=4 SV=1
tr_A8IHW6_A8IHW6_CHLRE	259	2	27856.8	2	2	2	0.0006321	0.1236	8.177	Predicted protein OS=Chlamydomonas reinhardtii GN=CGL63 PE=4 SV=1
tr_Q42680_Q42680_CHLRE	130	0	13658.6	1	1	0	0.0006296	0.0692	2.823	Histone H2A OS=Chlamydomonas reinhardtii GN=ch2a-IV PE=3 SV=1
tr_A8JH10_A8JH10_CHLRE	130	1	13994.5	1	1	1	0.0006296	0.1538	3.812	Predicted protein OS=Chlamydomonas reinhardtii GN=CHLREDRAFT_96369 PE=4 SV=1
tr_Q8HEB4_Q8HEB4_CHLRE	262	2	28475.5	2	2	2	0.0006248	0.0611	6.538	Cytochrome b-c1 complex subunit Rieske, mitochondrial OS=Chlamydomonas reinhardtii GN=risp PE=4 SV=1
tr_O81648_O81648_CHLRE	131	1	14138.4	1	1	1	0.0006248	0.1298	2.52	Low CO2 inducible gene OS=Chlamydomonas reinhardtii GN=Lci2 PE=2 SV=1
tr_A8HQF3_A8HQF3_CHLRE	657	0	70653.3	3	5	0	0.0006229	0.1689	6.313	ODA5-associated flagellar adenylate kinase OS=Chlamydomonas reinhardtii GN=FAK1 PE=3 SV=1
tr_A8HWF6_A8HWF6_CHLRE	132	0	13814.7	1	1	0	0.0006201	0.0682	2.823	Histone H2A OS=Chlamydomonas reinhardtii GN=HTA10 PE=3 SV=1
tr_A8HWM8_A8HWM8_CHLRE	132	0	13827.7	1	1	0	0.0006201	0.0682	2.823	Histone H2A OS=Chlamydomonas reinhardtii GN=HTA11 PE=3 SV=1
tr_A8HPJ2_A8HPJ2_CHLRE	397	3	41826.5	3	3	3	0.0006185	0.1234	9.443	Light-dependent protochlorophyllide reductase OS=Chlamydomonas reinhardtii GN=POR PE=4 SV=1
tr_A8IKK7_A8IKK7_CHLRE	407	2	47433	3	3	2	0.0006033	0.0835	7.171	Copper target 1 protein OS=Chlamydomonas reinhardtii GN=CTH1_CTH1B PE=3 SV=1
tr_A8JDE3_A8JDE3_CHLRE	553	0	57224.5	2	4	0	0.0005921	0.038	4.458	Oxoglutarate:malate antiporter OS=Chlamydomonas reinhardtii GN=OMT1 PE=4 SV=1
tr_A8JBK4_A8JBK4_CHLRE	278	2	29254.2	2	2	2	0.0005889	0.0432	3.404	Permease-like component of an ABC transporter OS=Chlamydomonas reinhardtii GN=TGD2 PE=4 SV=1
tr_Q6V502_Q6V502_CHLRE	279	2	30147.2	2	2	2	0.0005868	0.0538	4.621	NADH-ubiquinone oxidoreductase chain 3 OS=Chlamydomonas reinhardtii GN=NUO3 PE=2 SV=1
tr_A8JGB1_A8JGB1_CHLRE	142	1	15446.9	1	1	1	0.0005764	0.0775	2.466	Rubredoxin-like protein OS=Chlamydomonas reinhardtii GN=RBD3 PE=4 SV=1
tr_A8HSU7_A8HSU7_CHLRE	142	1	15949.9	1	1	1	0.0005764	0.1056	2.105	Ribosomal protein S16 OS=Chlamydomonas reinhardtii GN=RPS16 PE=3 SV=1
tr_A8HRZ9_A8HRZ9_CHLRE	144	0	15234.5	1	1	0	0.0005684	0.0625	2.823	Histone H2A OS=Chlamydomonas reinhardtii GN=CHLREDRAFT_187884 PE=3 SV=1
tr_A8HMG7_A8HMG7_CHLRE	145	1	16445.2	1	1	1	0.0005645	0.0759	2.069	Ribosomal protein L26 OS=Chlamydomonas reinhardtii GN=RPL26 PE=4 SV=1
tr_A8JBM7_A8JBM7_CHLRE	1455	10	151789	10	10	10	0.0005626	0.0838	28.196	Predicted protein OS=Chlamydomonas reinhardtii GN=CHLREDRAFT_152568 PE=4 SV=1
tr_A8JDE6_A8JDE6_CHLRE	587	0	60679.8	2	4	0	0.0005578	0.0358	4.458	Chloroplast oxoglutarate-malate translocator OS=Chlamydomonas reinhardtii GN=OMT2 PE=4 SV=1
tr_A8IZ27_A8IZ27_CHLRE	147	1	15192.9	1	1	1	0.0005568	0.102	2.583	Predicted protein OS=Chlamydomonas reinhardtii GN=CHLREDRAFT_184199 PE=4 SV=1
tr_A8I2T0_A8I2T0_CHLRE	147	1	16362.7	1	1	1	0.0005568	0.0748	2.227	Ribosomal protein L27a OS=Chlamydomonas reinhardtii GN=RPL27a PE=3 SV=1
tr_A8IAL8_A8IAL8_CHLRE	151	1	16155.7	1	1	1	0.0005421	0.1325	2.388	Mitochondrial F1F0 ATP synthase associated 13.3 kDa protein OS=Chlamydomonas reinhardtii GN=ASA6 PE=4 SV=1
tr_A8IS53_A8IS53_CHLRE	157	1	17113.6	1	1	1	0.0005214	0.1274	4.414	Predicted protein OS=Chlamydomonas reinhardtii GN=CHLREDRAFT_183330 PE=4 SV=1
tr_A8IZE6_A8IZE6_CHLRE	158	1	16455.7	1	1	1	0.0005181	0.0823	3.071	Predicted protein (Fragment) OS=Chlamydomonas reinhardtii GN=CHLREDRAFT_191179 PE=4 SV=1
tr_A8JHT4_A8JHT4_CHLRE	499	3	54743	3	3	3	0.0004921	0.0561	7.565	Serine/threonine protein kinase OS=Chlamydomonas reinhardtii GN=CHLREDRAFT_154569 PE=4 SV=1
tr_A8IID0_A8IID0_CHLRE	508	2	55359.8	2	3	3	0.0004834	0.0512	3.006	Nucleolar protein, component of C/D snoRNPs OS=Chlamydomonas reinhardtii GN=NOP58 PE=4 SV=1
tr_A8ICB0_A8ICB0_CHLRE	339	2	37113.8	2	2	2	0.0004829	0.0973	7.57	40 kDa translocon at mitochondrial outer envelope membrane OS=Chlamydomonas reinhardtii GN=TOM40 PE=4 SV=1
tr_A8IDH9_A8IDH9_CHLRE	176	1	18066.5	1	1	1	0.0004651	0.0568	3.122	Low-CO2-inducible membrane protein OS=Chlamydomonas reinhardtii GN=LCI24 PE=4 SV=1
tr_A8IL29_A8IL29_CHLRE	181	1	20555.6	1	1	1	0.0004522	0.0552	3.344	Small ARF-related GTPase OS=Chlamydomonas reinhardtii GN=ARFA1A PE=3 SV=1
tr_A8JI52_A8JI52_CHLRE	372	2	39895.8	2	2	2	0.0004401	0.0699	6.392	Predicted protein (Fragment) OS=Chlamydomonas reinhardtii GN=CHLREDRAFT_83258 PE=4 SV=1
contaminant_KERATIN18	562	0	59767.2	3	3	0	0.0004369	0.0569	8.038
tr_A8JGM1_A8JGM1_CHLRE	378	2	38894.9	2	2	2	0.0004331	0.0608	5.424	Rhodanese-like Ca-sensing receptor OS=Chlamydomonas reinhardtii GN=TEF2 PE=4 SV=1
tr_A8JGF8_A8JGF8_CHLRE	190	1	22099	1	1	1	0.0004308	0.0579	2.429	Ribosomal protein S9, component of cytosolic 80S ribosome and 40S small subunit OS=Chlamydomonas reinhardtii GN=RPS9 PE=3 SV=1
Reverse_tr_A8IZI4_A8IZI4_CHLRE	388	0	44570.3	1	2	0	0.0004219	0.018	2.224
contaminant_KERATIN17	590	0	62405.1	3	3	0	0.0004162	0.0542	8.313
tr_Q6QAY1_Q6QAY1_CHLRE	197	1	22289.1	1	1	1	0.0004155	0.0812	3.45	Mitochondrial NADH:ubiquinone oxidoreductase 19 kDa subunit OS=Chlamydomonas reinhardtii GN=NUOP3 PE=2 SV=1
sp_O20030_YCF4_CHLRE	197	1	22390.9	1	1	1	0.0004155	0.0711	3.608	Photosystem I assembly protein Ycf4 OS=Chlamydomonas reinhardtii GN=ycf4 PE=1 SV=1
tr_A8I2V3_A8I2V3_CHLRE	198	1	21610.2	1	1	1	0.0004134	0.0606	2.094	2-cys peroxiredoxin OS=Chlamydomonas reinhardtii GN=PRX2 PE=4 SV=1
tr_A8HYJ1_A8HYJ1_CHLRE	397	2	44496.5	2	2	2	0.0004124	0.068	6.397	Chloroplast outer envelope protein OS=Chlamydomonas reinhardtii GN=TOC34 PE=4 SV=1
tr_A8J9X1_A8J9X1_CHLRE	202	1	21140.6	1	1	1	0.0004052	0.1089	6.182	Mitochondrial F1F0 ATP synthase, delta subunit OS=Chlamydomonas reinhardtii GN=ATP4 PE=3 SV=1
tr_A8ILX2_A8ILX2_CHLRE	206	1	23109.4	1	1	1	0.0003974	0.0534	2.107	Small rab-related GTPase OS=Chlamydomonas reinhardtii GN=RABG1 PE=4 SV=1
tr_A8HMQ3_A8HMQ3_CHLRE	415	2	44575.3	2	2	2	0.0003945	0.0506	4.243	3,8-divinyl protochlorophyllide a 8-vinyl reductase OS=Chlamydomonas reinhardtii GN=DVR1 PE=4 SV=1
tr_Q66YD3_Q66YD3_CHLRE	418	2	44944.9	2	2	2	0.0003916	0.0909	5.786	Chloroplast DnaJ-like protein OS=Chlamydomonas reinhardtii GN=CDJ1 PE=2 SV=1
contaminant_KERATIN15	629	0	64453.6	3	3	0	0.0003904	0.0525	7.171
contaminant_KERATIN14	638	0	65812.1	3	3	0	0.0003849	0.0517	7.171
tr_A8IIL1_A8IIL1_CHLRE	639	3	73053.4	3	3	3	0.0003843	0.0548	6.718	Transmembrane 9 superfamily member OS=Chlamydomonas reinhardtii GN=CHLREDRAFT_127873 PE=3 SV=1
tr_A8IRT7_A8IRT7_CHLRE	213	0	22812.8	1	1	0	0.0003843	0.0704	2.946	ADP-ribose pyrophosphatase OS=Chlamydomonas reinhardtii GN=CHLREDRAFT_189230 PE=4 SV=1
tr_A8IIK4_A8IIK4_CHLRE	439	2	47942.8	2	2	2	0.0003729	0.0615	4.436	Chloroplast stem-loop-binding protein OS=Chlamydomonas reinhardtii GN=CSP41a PE=4 SV=1
tr_A8JF72_A8JF72_CHLRE	448	2	48574.9	2	2	2	0.0003654	0.0558	5.096	Saccharopine dehydrogenase-like protein OS=Chlamydomonas reinhardtii GN=CPLD49 PE=4 SV=1
tr_Q540H1_Q540H1_CHLRE	451	2	49536.5	2	2	2	0.000363	0.0643	6.201	Tubulin alpha chain OS=Chlamydomonas reinhardtii GN=TUA2 PE=3 SV=1
tr_A8IVV4_A8IVV4_CHLRE	462	2	50516.1	2	2	2	0.0003543	0.0455	5.05	Predicted protein OS=Chlamydomonas reinhardtii GN=CHLREDRAFT_190330 PE=4 SV=1
tr_Q39576_Q39576_CHLRE	232	1	24659.6	1	1	1	0.0003528	0.0517	2.852	Histone H1 OS=Chlamydomonas reinhardtii GN=ch1 PE=3 SV=1
tr_A8IAA8_A8IAA8_CHLRE	698	2	73997.9	3	3	2	0.0003518	0.0559	7.034	Flagellar associated protein OS=Chlamydomonas reinhardtii GN=FAP211 PE=4 SV=1
tr_A8HNN4_A8HNN4_CHLRE	702	2	75443.2	2	3	3	0.0003498	0.0456	8.228	Glycerol-3-phosphate dehydrogenase [NAD(+)] OS=Chlamydomonas reinhardtii GN=CHLREDRAFT_146945 PE=3 SV=1
tr_A8I023_A8I023_CHLRE	703	3	78920.9	3	3	3	0.0003493	0.0356	6.31	110 kDa translocon of chloroplast envelope inner membrane (Fragment) OS=Chlamydomonas reinhardtii GN=TIC110 PE=4 SV=1
tr_Q5W9T2_Q5W9T2_CHLRE	249	1	27457.2	1	1	1	0.0003287	0.0763	2.293	Lhc-like protein Lhl3 OS=Chlamydomonas reinhardtii GN=Lhl3 PE=2 SV=1
sp_P36495_YCF78_CHLRE	1995	8	232032	8	8	8	0.0003282	0.0376	17.347	Uncharacterized membrane protein ycf78 OS=Chlamydomonas reinhardtii GN=ycf78 PE=3 SV=2
tr_A8JD31_A8JD31_CHLRE	252	1	24794.1	1	1	1	0.0003248	0.0476	4.235	Predicted protein OS=Chlamydomonas reinhardtii GN=CHLREDRAFT_153074 PE=4 SV=1
tr_A8IZC9_A8IZC9_CHLRE	528	1	58652.9	1	2	2	0.0003101	0.0341	2.237	mRNA capping enzyme with dual 5' triphosphatase and guanylyltransferase activities OS=Chlamydomonas reinhardtii GN=MRCE1 PE=4 SV=1
tr_A8HME4_A8HME4_CHLRE	274	1	30253.9	1	1	1	0.0002987	0.0401	2.618	Ribosomal protein S2 OS=Chlamydomonas reinhardtii GN=RPS2 PE=3 SV=1
tr_A8IST1_A8IST1_CHLRE	555	1	57551	1	2	2	0.000295	0.0414	3.903	Predicted protein (Fragment) OS=Chlamydomonas reinhardtii GN=CHLREDRAFT_38583 PE=4 SV=1
tr_A8I7P5_A8I7P5_CHLRE	1399	4	154158	5	5	4	0.0002925	0.0379	10.844	Magnesium chelatase subunit H OS=Chlamydomonas reinhardtii GN=CHLH1 PE=4 SV=1
tr_A8JC54_A8JC54_CHLRE	289	1	29835.1	1	1	1	0.0002832	0.1488	3.569	Predicted protein (Fragment) OS=Chlamydomonas reinhardtii GN=CHLREDRAFT_152654 PE=4 SV=1
tr_A8JFJ4_A8JFJ4_CHLRE	302	1	32211.4	1	1	1	0.000271	0.0397	2.345	Predicted protein (Fragment) OS=Chlamydomonas reinhardtii GN=CHLREDRAFT_122660 PE=4 SV=1
tr_A8IJL8_A8IJL8_CHLRE	308	1	33409	1	1	1	0.0002658	0.0519	3.543	Predicted protein OS=Chlamydomonas reinhardtii GN=CHLREDRAFT_169636 PE=4 SV=1
tr_A8J5Z0_A8J5Z0_CHLRE	320	1	34535	1	1	1	0.0002558	0.0375	2.144	60S acidic ribosomal protein P0 OS=Chlamydomonas reinhardtii GN=RPP0 PE=3 SV=1
tr_A8JGJ6_A8JGJ6_CHLRE	326	1	34953	1	1	1	0.0002511	0.0429	2.572	Mg protoporphyrin IX S-adenosyl methionine O-methyl transferase OS=Chlamydomonas reinhardtii GN=CHLM PE=4 SV=1
tr_Q75NZ3_Q75NZ3_CHLRE	336	1	34719.1	1	1	1	0.0002436	0.0625	3.691	Anion transporter OS=Chlamydomonas reinhardtii GN=LciA PE=2 SV=1
tr_A8HQA9_A8HQA9_CHLRE	338	1	35336.9	1	1	1	0.0002422	0.0296	2.678	Predicted protein OS=Chlamydomonas reinhardtii GN=CHLREDRAFT_146499 PE=4 SV=1
tr_Q9FE26_Q9FE26_CHLRE	347	0	37543.3	1	1	0	0.0002359	0.0202	2.071	Ubiquinol oxidase OS=Chlamydomonas reinhardtii GN=AOX2 PE=2 SV=1
tr_A8JI35_A8JI35_CHLRE	353	1	39307.4	1	1	1	0.0002319	0.085	2.002	Mitogen-activated protein kinase (Fragment) OS=Chlamydomonas reinhardtii GN=MAPK4 PE=4 SV=1
tr_A8J7S1_A8J7S1_CHLRE	354	1	37591	1	1	1	0.0002312	0.0424	3.878	Predicted protein OS=Chlamydomonas reinhardtii GN=CHLREDRAFT_192833 PE=4 SV=1
tr_O65000_O65000_CHLRE	360	0	38312.5	1	1	0	0.0002274	0.0194	2.071	Ubiquinol oxidase OS=Chlamydomonas reinhardtii GN=AOX1 PE=2 SV=2
tr_A8J2E9_A8J2E9_CHLRE	1095	3	118775	3	3	3	0.0002243	0.0283	5.358	Glycolate dehydrogenase OS=Chlamydomonas reinhardtii GN=GYD1 PE=4 SV=1
tr_A8J6E6_A8J6E6_CHLRE	367	1	39926.4	1	1	1	0.000223	0.0245	2.209	Predicted protein OS=Chlamydomonas reinhardtii GN=CHLREDRAFT_192416 PE=4 SV=1
tr_A8IAA9_A8IAA9_CHLRE	370	0	40180.8	1	1	0	0.0002212	0.0216	2.672	Predicted protein OS=Chlamydomonas reinhardtii GN=CHLREDRAFT_186476 PE=4 SV=1
tr_A8JHU0_A8JHU0_CHLRE	373	1	38467	1	1	1	0.0002194	0.0322	3.03	Malate dehydrogenase OS=Chlamydomonas reinhardtii GN=MDH4 PE=3 SV=1
tr_A8ID84_A8ID84_CHLRE	386	1	43463.2	1	1	1	0.0002121	0.0233	2.101	Ribosomal protein L3 OS=Chlamydomonas reinhardtii GN=RPL3 PE=3 SV=1
tr_A8ITX0_A8ITX0_CHLRE	407	0	47164	1	1	0	0.0002011	0.0197	2.399	Copper response defect 1 protein OS=Chlamydomonas reinhardtii GN=CRD1 PE=3 SV=1
tr_A8HP64_A8HP64_CHLRE	831	2	83244.3	2	2	2	0.000197	0.0253	5.173	UDP-N-acetylglucosamine-pyrophosphorylase OS=Chlamydomonas reinhardtii GN=UAP2 PE=4 SV=1
tr_A8HQG8_A8HQG8_CHLRE	424	1	45705.5	1	1	1	0.0001931	0.0425	3.635	Protein phosphatase 2C-like protein OS=Chlamydomonas reinhardtii GN=PP2C4 PE=4 SV=1
tr_A8IED9_A8IED9_CHLRE	435	1	48244.5	1	1	1	0.0001882	0.0322	2.394	Centromere/microtubule binding protein OS=Chlamydomonas reinhardtii GN=CBF5 PE=4 SV=1
tr_Q70DX8_Q70DX8_CHLRE	436	1	48251.1	1	1	1	0.0001877	0.0321	3.042	Plastid ribosomal protein S1 OS=Chlamydomonas reinhardtii GN=S1 PE=2 SV=1
tr_Q84JV7_Q84JV7_CHLRE	443	1	49244.1	1	1	1	0.0001848	0.0339	4.127	CDP-Ethanolamine synthase OS=Chlamydomonas reinhardtii GN=ECT PE=2 SV=1
tr_A8IML4_A8IML4_CHLRE	456	1	48393.2	1	1	1	0.0001795	0.0241	2.193	Predicted protein (Fragment) OS=Chlamydomonas reinhardtii GN=CHLREDRAFT_170003 PE=4 SV=1
sp_P00877_RBL_CHLRE	475	1	52491.2	1	1	1	0.0001723	0.0168	2.444	Ribulose bisphosphate carboxylase large chain OS=Chlamydomonas reinhardtii GN=rbcL PE=1 SV=1
tr_A8JCR1_A8JCR1_CHLRE	478	1	53910.6	1	1	1	0.0001712	0.0293	3.504	Serine/threonine-protein phosphatase 2A 55 kDa regulatory subunit B OS=Chlamydomonas reinhardtii GN=PP2A1 PE=3 SV=1
contaminant_KERATIN20	483	0	53697.1	1	1	0	0.0001695	0.0186	2.844
tr_A8J194_A8J194_CHLRE	500	1	53990.2	1	1	1	0.0001637	0.028	2.322	Flagellar associated protein OS=Chlamydomonas reinhardtii GN=FAP12 PE=4 SV=1
tr_A8HSJ3_A8HSJ3_CHLRE	504	1	56210.3	1	1	1	0.0001624	0.0159	2.298	Predicted protein OS=Chlamydomonas reinhardtii GN=CHLREDRAFT_182699 PE=4 SV=1
contaminant_KERATIN16	534	0	57211.9	1	1	0	0.0001533	0.0169	2.569
tr_A8IKB4_A8IKB4_CHLRE	537	1	57211.7	1	1	1	0.0001524	0.0242	2.052	Predicted protein OS=Chlamydomonas reinhardtii GN=CHLREDRAFT_144604 PE=4 SV=1
tr_A8IMK1_A8IMK1_CHLRE	537	1	56688.5	1	1	1	0.0001524	0.0186	2.234	Chaperonin 60C (Fragment) OS=Chlamydomonas reinhardtii GN=CPN60C PE=3 SV=1
tr_A8HQ80_A8HQ80_CHLRE	545	1	58467.4	1	1	1	0.0001502	0.0165	2.378	Monooxygenase OS=Chlamydomonas reinhardtii GN=SSA14 PE=4 SV=1
tr_Q6J213_Q6J213_CHLRE	564	1	62779.5	1	1	1	0.0001451	0.016	2.492	Chloroplast phytoene desaturase OS=Chlamydomonas reinhardtii GN=PDS PE=2 SV=1
tr_A8J9E9_A8J9E9_CHLRE	568	1	62252.9	1	1	1	0.0001441	0.0194	3.247	Carotenoid isomerase (Fragment) OS=Chlamydomonas reinhardtii GN=CHLREDRAFT_196597 PE=4 SV=1
tr_A8JGD2_A8JGD2_CHLRE	591	1	63709.9	1	1	1	0.0001385	0.0355	4.632	Mitochondrial NADH dehydrogenase OS=Chlamydomonas reinhardtii GN=NDA3 PE=4 SV=1
tr_A8HYR2_A8HYR2_CHLRE	1242	0	136933	2	2	0	0.0001318	0.0064	3.417	Cobalamin-dependent methionine synthase OS=Chlamydomonas reinhardtii GN=METH1 PE=4 SV=1
tr_A8JJT1_A8JJT1_CHLRE	1297	0	141475	2	2	0	0.0001262	0.0062	3.417	Cobalamin-dependent methionine synthase (Fragment) OS=Chlamydomonas reinhardtii GN=METH2 PE=4 SV=1
tr_A8IZV9_A8IZV9_CHLRE	772	1	81892.4	1	1	1	0.000106	0.0168	2.74	Flagellar associated protein (Fragment) OS=Chlamydomonas reinhardtii GN=FAP102 PE=4 SV=1
sp_A8IJF8_SLT1_CHLRE	881	0	94754.5	1	1	0	9.29e-05	0.0079	2.071	Sodium/sulfate cotransporter 1 OS=Chlamydomonas reinhardtii GN=SLT1 PE=2 SV=1
sp_D2K6F1_SLT2_CHLRE	883	0	95142.2	1	1	0	9.27e-05	0.0079	2.071	Sodium/sulfate cotransporter 2 OS=Chlamydomonas reinhardtii GN=SLT2 PE=2 SV=1
sp_A8IHV3_SLT3_CHLRE	896	0	96599	1	1	0	9.14e-05	0.0078	2.071	Probable sodium/sulfate cotransporter 3 OS=Chlamydomonas reinhardtii GN=SLT3 PE=2 SV=1
tr_A8J6S7_A8J6S7_CHLRE	1037	1	108660	1	1	1	7.89e-05	0.0183	3.368	26S proteasome regulatory subunit OS=Chlamydomonas reinhardtii GN=RPN2 PE=4 SV=1
tr_A8JCP5_A8JCP5_CHLRE	1094	1	112257	1	1	1	7.48e-05	0.0082	2.101	NAD(P) transhydrogenase OS=Chlamydomonas reinhardtii GN=CHLREDRAFT_139758 PE=4 SV=1
Reverse_tr_A8I3C9_A8I3C9_CHLRE	2545	1	260476	1	2	2	6.43e-05	0.0165	2.818
Reverse_tr_A8INF3_A8INF3_CHLRE	1395	1	138742	1	1	1	5.87e-05	0.0151	2.511
tr_A8J218_A8J218_CHLRE	1941	1	212366	1	1	1	4.22e-05	0.0088	2.042	Predicted protein OS=Chlamydomonas reinhardtii GN=CHLREDRAFT_174686 PE=4 SV=1
Reverse_tr_A8J345_A8J345_CHLRE	2430	0	260169	1	1	0	3.37e-05	0.0029	2.071
tr_A8JAY3_A8JAY3_CHLRE	2695	0	281203	1	1	0	3.04e-05	0.0045	2.019	Predicted protein OS=Chlamydomonas reinhardtii GN=CHLREDRAFT_193521 PE=4 SV=1
tr_A8JAY2_A8JAY2_CHLRE	3962	0	411822	1	1	0	2.07e-05	0.003	2.019	Predicted protein OS=Chlamydomonas reinhardtii GN=CHLREDRAFT_193520 PE=4 SV=1

## Sheet: Cr_HS
Locus	Length	#UniquePeptides	MolWt	SeqConut	SpectumCount	SpectrumCountUnique	NSAF	Coverage	Protein Score	Description
sp_Q00914_PSAC_CHLRE	81	13	8836.1	13	44	44	0.0514455	0.9259	36.476	Photosystem I iron-sulfur center OS=Chlamydomonas reinhardtii GN=psaC PE=1 SV=2
tr_A8IH77_A8IH77_CHLRE	130	14	14124.4	14	63	63	0.0458962	0.6538	54.717	Subunit H of photosystem I OS=Chlamydomonas reinhardtii GN=PSAH PE=4 SV=1
tr_Q5NKW4_Q5NKW4_CHLRE	196	24	21310.2	24	76	76	0.0367229	0.5663	86.193	Photosystem I reaction center subunit II, 20 kDa OS=Chlamydomonas reinhardtii GN=PsaD PE=4 SV=1
tr_A8J6K8_A8J6K8_CHLRE	113	9	11176.1	9	38	38	0.0318482	0.6195	34.36	Photosystem I reaction center subunit psaK OS=Chlamydomonas reinhardtii GN=PSAK PE=4 SV=1
tr_A8J6D1_A8J6D1_CHLRE	280	21	29901.3	21	87	87	0.0294267	0.6107	75.863	Chlorophyll a-b binding protein, chloroplastic OS=Chlamydomonas reinhardtii GN=LHCB4 PE=3 SV=1
tr_A8IT08_A8IT08_CHLRE	358	11	38288.6	32	91	28	0.0240734	0.6201	103.853	Low-CO2-inducible chloroplast envelope protein OS=Chlamydomonas reinhardtii GN=CCP1 PE=3 SV=1
tr_Q9ZSJ4_Q9ZSJ4_CHLRE	268	12	28650.8	16	63	37	0.0222631	0.6716	63.912	Chlorophyll a-b binding protein, chloroplastic OS=Chlamydomonas reinhardtii GN=Lhcb3 PE=2 SV=2
tr_A8IL32_A8IL32_CHLRE	196	7	20253.7	7	45	45	0.0217438	0.352	32.538	Photosystem I reaction center subunit XI OS=Chlamydomonas reinhardtii GN=PSAL PE=4 SV=1
tr_A8J6Y8_A8J6Y8_CHLRE	346	32	38224.2	32	76	76	0.0208026	0.6994	102.971	Ferredoxin--NADP reductase OS=Chlamydomonas reinhardtii GN=FNR1 PE=3 SV=1
tr_A8J4S1_A8J4S1_CHLRE	227	9	24023.8	9	48	48	0.020026	0.467	34.693	Photosystem I reaction center subunit III OS=Chlamydomonas reinhardtii GN=PSAF PE=4 SV=1
tr_Q9FEK6_Q9FEK6_CHLRE	289	17	30676.7	17	57	57	0.0186791	0.6574	68.736	Chlorophyll a-b binding protein, chloroplastic OS=Chlamydomonas reinhardtii GN=lhcb5 PE=2 SV=1
sp_P23577_CYF_CHLRE	317	24	34252.2	24	62	62	0.018523	0.5584	76.245	Cytochrome f OS=Chlamydomonas reinhardtii GN=petA PE=1 SV=1
tr_O24451_O24451_CHLRE	355	1	38006.4	22	64	1	0.0170739	0.4338	72.299	Envelope protein OS=Chlamydomonas reinhardtii GN=LIP-36G2 PE=2 SV=1
tr_Q93WL4_Q93WL4_CHLRE	257	4	27344.9	11	44	8	0.0162143	0.6654	47.063	Chlorophyll a-b binding protein, chloroplastic OS=Chlamydomonas reinhardtii GN=LhcII-1.3 PE=2 SV=1
tr_A8J287_A8J287_CHLRE	253	0	26925.7	11	42	0	0.015722	0.6601	43.729	Chlorophyll a-b binding protein, chloroplastic OS=Chlamydomonas reinhardtii GN=LHCBM6 PE=3 SV=1
tr_A8HX38_A8HX38_CHLRE	463	35	50774.3	35	69	69	0.0141139	0.6177	105.909	Eukaryotic translation elongation factor 1 alpha 1 OS=Chlamydomonas reinhardtii GN=EEF1 PE=4 SV=1
tr_A8HXG5_A8HXG5_CHLRE	121	6	13016.9	6	17	17	0.0133059	0.4215	23.215	10 kDa photosystem II polypeptide (Fragment) OS=Chlamydomonas reinhardtii GN=PSBR PE=4 SV=1
tr_Q9AXF6_Q9AXF6_CHLRE	249	0	26651.5	8	32	0	0.0121711	0.5703	35.344	Chlorophyll a-b binding protein, chloroplastic OS=Chlamydomonas reinhardtii GN=cabII-2 PE=2 SV=1
tr_Q93WE0_Q93WE0_CHLRE	249	0	26615.5	8	32	0	0.0121711	0.5703	35.344	Chlorophyll a-b binding protein, chloroplastic OS=Chlamydomonas reinhardtii GN=LhcII-3 PE=2 SV=1
tr_A8J264_A8J264_CHLRE	254	0	27069.7	8	32	0	0.0119315	0.4528	32.009	Chlorophyll a-b binding protein, chloroplastic OS=Chlamydomonas reinhardtii GN=LHCBM4 PE=3 SV=1
tr_A8J1B6_A8J1B6_CHLRE	308	19	33488.3	19	37	37	0.0113771	0.4221	58.386	Adenine nucleotide translocator OS=Chlamydomonas reinhardtii GN=ANT1 PE=3 SV=1
tr_A8J270_A8J270_CHLRE	254	0	26998.7	7	30	0	0.0111858	0.4055	26.892	Chlorophyll a-b binding protein, chloroplastic OS=Chlamydomonas reinhardtii GN=LHCBM8 PE=3 SV=1
tr_A8JGW2_A8JGW2_CHLRE	198	8	20216.7	8	23	23	0.0110013	0.4394	28.099	Cytochrome b6f complex subunit V OS=Chlamydomonas reinhardtii GN=PETO PE=4 SV=1
tr_A8I528_A8I528_CHLRE	276	17	28514	17	32	32	0.0109805	0.8406	64.493	Voltage-dependent anion-selective channel protein OS=Chlamydomonas reinhardtii GN=CHLREDRAFT_127172 PE=4 SV=1
tr_A8I5U1_A8I5U1_CHLRE	61	0	6285.4	5	7	0	0.010868	0.7541	13.431	Carbonic anhydrase (Fragment) OS=Chlamydomonas reinhardtii GN=CAH5 PE=3 SV=1
tr_A8ICV4_A8ICV4_CHLRE	97	3	10745.8	3	11	11	0.0107399	0.5464	12.087	Photosystem I 8.1 kDa reaction center subunit IV OS=Chlamydomonas reinhardtii GN=PSAE PE=4 SV=1
tr_A8IYH9_A8IYH9_CHLRE	282	14	29896.4	14	31	31	0.010411	0.5603	47.891	Oxygen-evolving enhancer protein 2 of photosystem II OS=Chlamydomonas reinhardtii GN=PSBP1 PE=4 SV=1
tr_Q96550_Q96550_CHLRE	569	32	61457.9	35	59	55	0.0098202	0.6221	97.924	ATP synthase subunit alpha OS=Chlamydomonas reinhardtii GN=atpA PE=2 SV=1
tr_A8ITV3_A8ITV3_CHLRE	213	12	22811.8	12	22	22	0.0097819	0.6761	38.688	Chlorophyll a-b binding protein, chloroplastic OS=Chlamydomonas reinhardtii GN=LHCA9 PE=3 SV=1
tr_A8HWA8_A8HWA8_CHLRE	749	31	75310	31	73	73	0.0092304	0.6475	118.839	Pyridine nucleotide binding protein OS=Chlamydomonas reinhardtii GN=YCF39-2 PE=4 SV=1
tr_A8J3F7_A8J3F7_CHLRE	299	16	31594.6	16	28	28	0.0088688	0.5084	46.812	Mitochondrial substrate carrier protein OS=Chlamydomonas reinhardtii GN=MITC14 PE=3 SV=1
tr_A8JGM1_A8JGM1_CHLRE	378	18	38894.9	18	33	33	0.008268	0.5952	63.31	Rhodanese-like Ca-sensing receptor OS=Chlamydomonas reinhardtii GN=TEF2 PE=4 SV=1
tr_A8ISG0_A8ISG0_CHLRE	288	12	31152.7	12	25	25	0.0082211	0.4028	39.045	Chlorophyll a-b binding protein, chloroplastic OS=Chlamydomonas reinhardtii GN=LHCA7 PE=3 SV=1
tr_A8JH10_A8JH10_CHLRE	130	5	13994.5	5	11	11	0.0080136	0.4231	16.838	Predicted protein OS=Chlamydomonas reinhardtii GN=CHLREDRAFT_96369 PE=4 SV=1
tr_A8J4Z4_A8J4Z4_CHLRE	494	17	48364.7	17	41	41	0.0078603	0.5385	62.82	Mitochondrial F1F0 ATP synthase associated 45.5 kDa protein OS=Chlamydomonas reinhardtii GN=ASA2 PE=4 SV=1
tr_A8IKC8_A8IKC8_CHLRE	246	8	26886.8	8	19	19	0.0073147	0.3537	31.255	Chlorophyll a-b binding protein, chloroplastic OS=Chlamydomonas reinhardtii GN=LHCA2 PE=3 SV=1
tr_A8J7X9_A8J7X9_CHLRE	376	15	39820.3	15	28	28	0.0070526	0.6064	57.051	Cytochrome c peroxidase OS=Chlamydomonas reinhardtii GN=CCPR1 PE=3 SV=1
tr_Q75VY7_Q75VY7_CHLRE	243	9	25886.4	9	18	18	0.0070153	0.3827	32.486	Chlorophyll a-b binding protein, chloroplastic OS=Chlamydomonas reinhardtii GN=LhcI-4 PE=3 SV=1
tr_Q8LK22_Q8LK22_CHLRE	105	4	11657	4	7	7	0.0063138	0.2857	9.656	Cytochrome c oxidase subunit OS=Chlamydomonas reinhardtii GN=COX90 PE=4 SV=1
tr_A8HTX7_A8HTX7_CHLRE	325	14	33978.9	14	21	21	0.0061195	0.4585	46.975	Mitochondrial F1F0 ATP synthase associated 31.2 kDa protein OS=Chlamydomonas reinhardtii GN=ASA4 PE=4 SV=1
tr_A8JHN9_A8JHN9_CHLRE	125	4	13109.9	4	8	8	0.0060612	0.248	12.437	Photosystem I reaction center subunit V (Fragment) OS=Chlamydomonas reinhardtii GN=PSAG PE=4 SV=1
tr_Q6QAY3_Q6QAY3_CHLRE	207	9	22171.4	9	13	13	0.0059478	0.5797	26.902	Mitochondrial F1F0 ATP synthase associated 19.5 kDa protein OS=Chlamydomonas reinhardtii GN=ASA7 PE=2 SV=1
tr_A8JCU4_A8JCU4_CHLRE	266	1	28432.5	3	16	1	0.0056966	0.2368	14.456	Chlorophyll a-b binding protein, chloroplastic OS=Chlamydomonas reinhardtii GN=LHCBM1 PE=3 SV=1
tr_A8J0W9_A8J0W9_CHLRE	302	14	32247.6	14	18	18	0.0056448	0.5828	43.028	Malate dehydrogenase OS=Chlamydomonas reinhardtii GN=MDH3 PE=3 SV=1
tr_Q9AU02_Q9AU02_CHLRE	153	7	17221	7	9	9	0.005571	0.451	16.496	Cytochrome c oxidase subunit II OS=Chlamydomonas reinhardtii GN=cox2b PE=4 SV=1
sp_P37255_PSBB_CHLRE	508	20	56052.4	20	29	29	0.0054065	0.3327	69.587	Photosystem II CP47 reaction center protein OS=Chlamydomonas reinhardtii GN=psbB PE=3 SV=1
tr_A8JJ91_A8JJ91_CHLRE	267	4	27719.1	9	15	8	0.0053206	0.4007	32.2	Carbonic anhydrase OS=Chlamydomonas reinhardtii GN=CAH4 PE=3 SV=1
tr_A8IFN3_A8IFN3_CHLRE	233	7	24195.9	7	13	13	0.0052841	0.3648	20.551	Predicted protein OS=Chlamydomonas reinhardtii GN=TEF7 PE=4 SV=1
tr_A8J431_A8J431_CHLRE	259	7	28188.6	8	14	12	0.0051193	0.4402	26.37	Chlorophyll a-b binding protein, chloroplastic OS=Chlamydomonas reinhardtii GN=LHCSR3 PE=3 SV=1
tr_A8HRZ4_A8HRZ4_CHLRE	175	4	18997.8	4	9	9	0.0048706	0.3086	13.703	Mitochondrial cytochrome c oxidase subunit 4, 13 kD OS=Chlamydomonas reinhardtii GN=COX4 PE=4 SV=1
tr_A8JKF2_A8JKF2_CHLRE	100	2	10868.8	2	5	5	0.0047353	0.28	5.631	Predicted protein (Fragment) OS=Chlamydomonas reinhardtii GN=CHLREDRAFT_111160 PE=4 SV=1
tr_A8IL08_A8IL08_CHLRE	727	22	77481.1	23	36	34	0.0046897	0.4732	77.911	Membrane AAA-metalloprotease OS=Chlamydomonas reinhardtii GN=FTSH1 PE=3 SV=1
sp_P12154_PSAA_CHLRE	751	10	83082.3	11	37	35	0.004666	0.1105	26.685	Photosystem I P700 chlorophyll a apoprotein A1 OS=Chlamydomonas reinhardtii GN=psaA PE=1 SV=3
tr_A8JF47_A8JF47_CHLRE	416	11	43929.9	12	20	19	0.0045532	0.3149	31.192	Mitochondrial carrier protein OS=Chlamydomonas reinhardtii GN=MITC1 PE=3 SV=1
tr_A8J6C7_A8J6C7_CHLRE	689	19	74319.6	20	33	31	0.004536	0.3788	60.503	Membrane AAA-metalloprotease OS=Chlamydomonas reinhardtii GN=FTSH2 PE=3 SV=1
tr_A8J3U9_A8J3U9_CHLRE	233	9	25844.8	9	11	11	0.0044711	0.3176	22.797	Mitochondrial ATP synthase subunit 5, OSCP subunit OS=Chlamydomonas reinhardtii GN=ATP5 PE=3 SV=1
tr_A8IQU3_A8IQU3_CHLRE	574	18	61765	18	27	27	0.0044548	0.5244	64.992	ATP synthase subunit beta OS=Chlamydomonas reinhardtii GN=ATP2 PE=3 SV=1
tr_A8HPF4_A8HPF4_CHLRE	280	9	28118	9	13	13	0.0043971	0.5143	27.888	Predicted protein OS=Chlamydomonas reinhardtii GN=CHLREDRAFT_146232 PE=4 SV=1
tr_A8ITL0_A8ITL0_CHLRE	575	18	63105	18	26	26	0.0042824	0.3443	54.774	Mitochondrial F1F0 ATP synthase associated 60.6 kDa protein OS=Chlamydomonas reinhardtii GN=ASA1 PE=4 SV=1
tr_A8I5A0_A8I5A0_CHLRE	178	5	19057.1	5	8	8	0.0042565	0.5056	18.732	Predicted protein OS=Chlamydomonas reinhardtii GN=CPLD45 PE=3 SV=1
tr_Q8S3T9_Q8S3T9_CHLRE	254	0	27040.8	2	11	0	0.0041015	0.1772	7.615	Chlorophyll a-b binding protein, chloroplastic OS=Chlamydomonas reinhardtii GN=Lhcbm9 PE=2 SV=1
tr_A8J249_A8J249_CHLRE	239	5	24879.6	5	10	10	0.0039626	0.3264	18.284	Chlorophyll a-b binding protein, chloroplastic OS=Chlamydomonas reinhardtii GN=LHCA1 PE=3 SV=1
tr_A8IKI9_A8IKI9_CHLRE	485	14	49541.2	14	20	20	0.0039054	0.4062	43.172	Mitochondrial processing peptidase alpha subunit OS=Chlamydomonas reinhardtii GN=MPPA2 PE=4 SV=1
tr_A8HX89_A8HX89_CHLRE	123	3	14014.5	3	5	5	0.0038499	0.3984	11.02	Cytochrome b-c1 complex subunit 7 OS=Chlamydomonas reinhardtii GN=QCR7 PE=3 SV=1
tr_A8HVY0_A8HVY0_CHLRE	50	0	5216.9	1	2	0	0.0037883	0.18	2.553	Histone H2A (Fragment) OS=Chlamydomonas reinhardtii GN=HTA8 PE=3 SV=1
tr_A8J9Y1_A8J9Y1_CHLRE	206	5	21493.9	5	8	8	0.0036779	0.335	13.695	Cytochrome b6-f complex iron-sulfur subunit OS=Chlamydomonas reinhardtii GN=PETC PE=4 SV=1
sp_P23230_PETD_CHLRE	160	2	17412.4	2	6	6	0.0035515	0.0625	5.602	Cytochrome b6-f complex subunit 4 OS=Chlamydomonas reinhardtii GN=petD PE=1 SV=1
tr_A8HP84_A8HP84_CHLRE	374	11	40261.1	11	14	14	0.0035452	0.3262	30.359	Glyceraldehyde-3-phosphate dehydrogenase OS=Chlamydomonas reinhardtii GN=GAP3 PE=3 SV=1
sp_P48268_PSBE_CHLRE	82	2	9279.8	2	3	3	0.0034649	0.1098	3.853	Cytochrome b559 subunit alpha OS=Chlamydomonas reinhardtii GN=psbE PE=1 SV=1
tr_Q75VY8_Q75VY8_CHLRE	257	5	28192.5	5	9	9	0.0033166	0.2412	18.78	Chlorophyll a-b binding protein, chloroplastic OS=Chlamydomonas reinhardtii GN=LhcI-3 PE=3 SV=1
tr_A8JK48_A8JK48_CHLRE	58	0	6089.4	1	2	0	0.0032657	0.1552	2.553	Histone H2A (Fragment) OS=Chlamydomonas reinhardtii GN=HTA31 PE=3 SV=1
sp_Q8HTL5_ATPF_CHLRE	175	4	20033.7	4	6	6	0.0032471	0.2686	9.879	ATP synthase subunit b, chloroplastic OS=Chlamydomonas reinhardtii GN=atpF PE=1 SV=1
tr_A8JDV9_A8JDV9_CHLRE	324	9	35053.2	9	11	11	0.0032153	0.2562	23.417	F1F0 ATP synthase gamma subunit OS=Chlamydomonas reinhardtii GN=ATP3 PE=3 SV=1
tr_A8JC51_A8JC51_CHLRE	60	1	7009.6	1	2	2	0.0031569	0.2	2.437	Mitochondrial ubiquinol-cytochrome c oxidoreductase subunit 9 OS=Chlamydomonas reinhardtii GN=QCR9 PE=2 SV=1
tr_A8HPJ2_A8HPJ2_CHLRE	397	9	41826.5	10	13	12	0.0031012	0.2821	23.03	Light-dependent protochlorophyllide reductase OS=Chlamydomonas reinhardtii GN=POR PE=4 SV=1
tr_A8I7X0_A8I7X0_CHLRE	158	4	16531.1	4	5	5	0.002997	0.2468	16.231	Predicted protein OS=Chlamydomonas reinhardtii GN=CHLREDRAFT_93396 PE=4 SV=1
tr_A8HMM7_A8HMM7_CHLRE	99	1	10115.6	1	3	3	0.0028699	0.1313	2.373	Predicted protein OS=Chlamydomonas reinhardtii GN=CHLREDRAFT_190034 PE=4 SV=1
tr_A8JF10_A8JF10_CHLRE	298	4	32554.7	4	9	9	0.0028603	0.2651	14.805	Chlorophyll a-b binding protein, chloroplastic OS=Chlamydomonas reinhardtii GN=LHCA3 PE=3 SV=1
tr_A8ITK6_A8ITK6_CHLRE	333	7	36031.5	7	10	10	0.002844	0.1952	21.706	Predicted protein OS=Chlamydomonas reinhardtii GN=TEF3 PE=4 SV=1
tr_A8IGD9_A8IGD9_CHLRE	235	3	24114.6	3	7	7	0.002821	0.2	9.81	Low-CO2-inducible protein OS=Chlamydomonas reinhardtii GN=LCI5 PE=4 SV=1
sp_P26526_ATPA_CHLRE	508	0	54699.7	13	15	0	0.0027965	0.2736	29.536	ATP synthase subunit alpha, chloroplastic OS=Chlamydomonas reinhardtii GN=atpA PE=1 SV=3
tr_B7U1J0_B7U1J0_CHLRE	508	0	54699.7	13	15	0	0.0027965	0.2736	29.536	ATP synthase subunit alpha, chloroplastic OS=Chlamydomonas reinhardtii GN=atpA PE=3 SV=1
sp_P06541_ATPB_CHLRE	481	10	51989.1	10	14	14	0.0027565	0.2827	29.139	ATP synthase subunit beta, chloroplastic OS=Chlamydomonas reinhardtii GN=atpB PE=1 SV=3
tr_A8HSV0_A8HSV0_CHLRE	242	2	24673.4	3	7	6	0.0027394	0.2231	8.727	Predicted protein OS=Chlamydomonas reinhardtii GN=CHLREDRAFT_182705 PE=4 SV=1
contaminant_KERATIN03	593	9	59464.9	12	17	14	0.002715	0.2395	29.94
tr_A8JCP5_A8JCP5_CHLRE	1094	23	112257	23	31	31	0.0026836	0.287	73.701	NAD(P) transhydrogenase OS=Chlamydomonas reinhardtii GN=CHLREDRAFT_139758 PE=4 SV=1
tr_A8IEH0_A8IEH0_CHLRE	318	0	34081.4	5	9	0	0.0026804	0.1761	13.665	Mitochondrial phosphate carrier 1, minor isoform OS=Chlamydomonas reinhardtii GN=MPC1b_MPC1a PE=3 SV=1
tr_A8IZ36_A8IZ36_CHLRE	107	3	11792.5	3	3	3	0.0026553	0.1682	6.153	Ribosomal protein S25 OS=Chlamydomonas reinhardtii GN=RPS25 PE=4 SV=1
tr_A8JJG9_A8JJG9_CHLRE	72	0	7500.2	1	2	0	0.0026307	0.125	2.553	Histone H2A (Fragment) OS=Chlamydomonas reinhardtii GN=HTA26 PE=3 SV=1
tr_A8IN92_A8IN92_CHLRE	148	3	17226.4	3	4	4	0.0025596	0.0743	11.459	Mitochondrial cytochrome c oxidase subunit OS=Chlamydomonas reinhardtii GN=COX12 PE=4 SV=1
tr_A8HVP2_A8HVP2_CHLRE	153	4	17550.3	4	4	4	0.002476	0.3137	10.259	Ribosomal protein S18 OS=Chlamydomonas reinhardtii GN=RPS18 PE=3 SV=1
tr_Q84X74_Q84X74_CHLRE	351	0	37397.2	5	9	0	0.0024284	0.1595	13.665	CR057 protein OS=Chlamydomonas reinhardtii GN=MPC1b_MPC1a PE=3 SV=1
tr_A8HNG8_A8HNG8_CHLRE	117	3	11956.5	3	3	3	0.0024284	0.1453	7.878	Uncharacterized lumenal polypeptide OS=Chlamydomonas reinhardtii GN=ULP1 PE=4 SV=1
sp_P07753_PSBA_CHLRE	352	5	38998.3	5	9	9	0.0024215	0.1335	14.923	Photosystem II protein D1 OS=Chlamydomonas reinhardtii GN=psbA PE=1 SV=1
tr_A8HRV2_A8HRV2_CHLRE	516	8	55519.8	8	13	13	0.002386	0.2306	19.533	Predicted protein (Fragment) OS=Chlamydomonas reinhardtii GN=CHLREDRAFT_113915 PE=4 SV=1
tr_A8J094_A8J094_CHLRE	202	5	22334.9	5	5	5	0.0023442	0.2426	11.604	Chitinase-related protein OS=Chlamydomonas reinhardtii GN=LMR1 PE=4 SV=1
tr_A8J6F2_A8J6F2_CHLRE	123	3	14297.2	3	3	3	0.0023099	0.2439	4.732	Mitochondrial F1F0 ATP synthase associated 14.3 kDa protein OS=Chlamydomonas reinhardtii GN=ASA5 PE=4 SV=1
tr_Q6UKY3_Q6UKY3_CHLRE	165	3	17924.5	3	4	4	0.0022959	0.3576	9.812	Mitochondrial NADH:ubiquinone oxidoreductase 18 kDa subunit OS=Chlamydomonas reinhardtii GN=NUOB13 PE=2 SV=1
tr_A8JDK2_A8JDK2_CHLRE	372	8	40819.9	8	9	9	0.0022913	0.2419	22.005	Predicted protein OS=Chlamydomonas reinhardtii GN=CHLREDRAFT_132437 PE=4 SV=1
sp_P10898_PSBC_CHLRE	461	9	50588.3	9	11	11	0.0022598	0.1822	27.693	Photosystem II CP43 reaction center protein OS=Chlamydomonas reinhardtii GN=psbC PE=1 SV=1
tr_A8IAV8_A8IAV8_CHLRE	173	2	18811.2	2	4	4	0.0021897	0.1329	6.993	Predicted protein OS=Chlamydomonas reinhardtii GN=CHLREDRAFT_155165 PE=4 SV=1
tr_A8J290_A8J290_CHLRE	87	1	8943.9	1	2	2	0.0021772	0.2069	2.256	Predicted protein (Fragment) OS=Chlamydomonas reinhardtii GN=CHLREDRAFT_104082 PE=3 SV=1
tr_A8I000_A8I000_CHLRE	262	2	28396.5	2	6	6	0.0021689	0.1107	7.456	Chlorophyll a-b binding protein, chloroplastic (Fragment) OS=Chlamydomonas reinhardtii GN=LHCA4 PE=3 SV=1
tr_A8I8V6_A8I8V6_CHLRE	307	7	33523.8	7	7	7	0.0021594	0.2801	16.824	Prohibitin OS=Chlamydomonas reinhardtii GN=PHB1 PE=4 SV=1
sp_P06007_PSBD_CHLRE	352	4	39403.7	4	8	8	0.0021524	0.125	10.502	Photosystem II D2 protein OS=Chlamydomonas reinhardtii GN=psbD PE=3 SV=1
tr_A8I835_A8I835_CHLRE	139	2	14734.7	2	3	3	0.002044	0.1655	6.224	Photosystem I reaction center subunit N OS=Chlamydomonas reinhardtii GN=PSAN PE=4 SV=1
tr_A8HRZ9_A8HRZ9_CHLRE	144	1	15234.5	2	3	1	0.0019731	0.2639	6.669	Histone H2A OS=Chlamydomonas reinhardtii GN=CHLREDRAFT_187884 PE=3 SV=1
tr_A8I6C1_A8I6C1_CHLRE	147	2	15201.2	2	3	3	0.0019328	0.0884	5.783	Predicted protein OS=Chlamydomonas reinhardtii GN=TEF16 PE=4 SV=1
tr_A8IXZ0_A8IXZ0_CHLRE	443	9	49568.8	9	9	9	0.0019241	0.2596	27.688	Tubulin beta chain OS=Chlamydomonas reinhardtii GN=TUB1 PE=3 SV=1
tr_A8I2V3_A8I2V3_CHLRE	198	3	21610.2	3	4	4	0.0019133	0.2424	9.01	2-cys peroxiredoxin OS=Chlamydomonas reinhardtii GN=PRX2 PE=4 SV=1
tr_Q75VY6_Q75VY6_CHLRE	257	4	27745.6	4	5	5	0.0018425	0.1829	7.9	Chlorophyll a-b binding protein, chloroplastic OS=Chlamydomonas reinhardtii GN=LhcI-5 PE=3 SV=1
tr_A8JGR1_A8JGR1_CHLRE	104	1	11831.3	1	2	2	0.0018213	0.1635	2.586	NaCl-inducible protein OS=Chlamydomonas reinhardtii GN=NIP1 PE=4 SV=1
sp_A8J785_ATPX_CHLRE	209	2	22447.2	2	4	4	0.0018126	0.1866	8.97	ATP synthase subunit b', chloroplastic OS=Chlamydomonas reinhardtii GN=ATPG PE=1 SV=1
sp_P09144_PSAB_CHLRE	735	4	82038.2	4	14	14	0.0018039	0.0626	12.173	Photosystem I P700 chlorophyll a apoprotein A2 OS=Chlamydomonas reinhardtii GN=psaB PE=1 SV=4
sp_P00877_RBL_CHLRE	475	8	52491.2	8	9	9	0.0017944	0.1368	18.822	Ribulose bisphosphate carboxylase large chain OS=Chlamydomonas reinhardtii GN=rbcL PE=1 SV=1
sp_Q00471_CYB6_CHLRE	215	3	24130.5	3	4	4	0.001762	0.1953	9.86	Cytochrome b6 OS=Chlamydomonas reinhardtii GN=petB PE=1 SV=1
tr_A8JAG1_A8JAG1_CHLRE	494	8	53309.9	8	9	9	0.0017254	0.164	20.969	Predicted protein OS=Chlamydomonas reinhardtii GN=CHLREDRAFT_193364 PE=4 SV=1
tr_A8IYG2_A8IYG2_CHLRE	221	2	22991.2	2	4	4	0.0017141	0.1719	9.443	Predicted protein OS=Chlamydomonas reinhardtii GN=CHLREDRAFT_190852 PE=4 SV=1
tr_A8J2X8_A8J2X8_CHLRE	223	4	24817.7	4	4	4	0.0016988	0.2601	13.771	Predicted protein OS=Chlamydomonas reinhardtii GN=TEF10a PE=4 SV=1
tr_A8I5F7_A8I5F7_CHLRE	226	4	24598.9	4	4	4	0.0016762	0.1858	12.666	Translocon-associated protein beta OS=Chlamydomonas reinhardtii GN=CHLREDRAFT_182433 PE=4 SV=1
tr_Q6V9B1_Q6V9B1_CHLRE	231	4	26461.9	4	4	4	0.0016399	0.3203	11.717	NADH:ubiquinone oxidoreductase subunit 8 OS=Chlamydomonas reinhardtii GN=NUO8 PE=2 SV=1
tr_Q9FE86_Q9FE86_CHLRE	235	4	25927.5	4	4	4	0.001612	0.2255	12.782	2-cys peroxiredoxin, chloroplastic OS=Chlamydomonas reinhardtii GN=thioredoxin peroxidase PE=4 SV=1
tr_A8J1X0_A8J1X0_CHLRE	298	5	31348.8	5	5	5	0.001589	0.2148	12.769	Uncoupling protein OS=Chlamydomonas reinhardtii GN=UCP1 PE=3 SV=1
tr_A8JJE0_A8JJE0_CHLRE	120	0	12715.1	1	2	0	0.0015784	0.075	2.553	Histone H2A (Fragment) OS=Chlamydomonas reinhardtii GN=HTA25 PE=3 SV=1
tr_A8JF66_A8JF66_CHLRE	62	1	6949.9	1	1	1	0.0015275	0.1613	2.396	40S ribosomal protein S30 OS=Chlamydomonas reinhardtii GN=RPS30 PE=3 SV=1
sp_Q42690_ALFC_CHLRE	377	6	40940.9	6	6	6	0.0015073	0.1963	15.881	Fructose-bisphosphate aldolase 1, chloroplastic OS=Chlamydomonas reinhardtii GN=ALDCHL PE=2 SV=2
tr_A8HSB5_A8HSB5_CHLRE	129	0	13601.6	1	2	0	0.0014683	0.0698	2.553	Histone H2A OS=Chlamydomonas reinhardtii GN=HTA2 PE=3 SV=1
tr_A8IR81_A8IR81_CHLRE	129	0	13585.6	1	2	0	0.0014683	0.0698	2.553	Histone H2A OS=Chlamydomonas reinhardtii GN=HTA20 PE=3 SV=1
tr_A8HQW1_A8HQW1_CHLRE	258	3	27054.7	3	4	4	0.0014683	0.1589	6.641	6-phosphogluconolactonase-like protein (Fragment) OS=Chlamydomonas reinhardtii GN=CHLREDRAFT_101528 PE=4 SV=1
tr_Q42680_Q42680_CHLRE	130	0	13658.6	1	2	0	0.001457	0.0692	2.553	Histone H2A OS=Chlamydomonas reinhardtii GN=ch2a-IV PE=3 SV=1
tr_Q8HEB4_Q8HEB4_CHLRE	262	4	28475.5	4	4	4	0.0014459	0.0916	11.844	Cytochrome b-c1 complex subunit Rieske, mitochondrial OS=Chlamydomonas reinhardtii GN=risp PE=4 SV=1
tr_A8JH60_A8JH60_CHLRE	263	4	28277.9	4	4	4	0.0014404	0.2662	10.31	Predicted protein OS=Chlamydomonas reinhardtii GN=TEF8 PE=4 SV=1
tr_A8HWM8_A8HWM8_CHLRE	132	0	13827.7	1	2	0	0.0014349	0.0682	2.553	Histone H2A OS=Chlamydomonas reinhardtii GN=HTA11 PE=3 SV=1
tr_A8HWF6_A8HWF6_CHLRE	132	0	13814.7	1	2	0	0.0014349	0.0682	2.553	Histone H2A OS=Chlamydomonas reinhardtii GN=HTA10 PE=3 SV=1
tr_Q6V506_Q6V506_CHLRE	397	4	43608.7	4	6	6	0.0014313	0.1436	12.957	NADH:ubiquinone oxidoreductase 39 kDa subunit OS=Chlamydomonas reinhardtii GN=NUOA9 PE=2 SV=1
tr_A8JEV1_A8JEV1_CHLRE	199	3	21792.8	3	3	3	0.0014277	0.1508	7.465	Oxygen evolving enhancer protein 3 OS=Chlamydomonas reinhardtii GN=PSBQ PE=4 SV=1
tr_A8IBH6_A8IBH6_CHLRE	275	4	30813.2	4	4	4	0.0013775	0.1527	8.566	Predicted protein OS=Chlamydomonas reinhardtii GN=CHLREDRAFT_140924 PE=4 SV=1
tr_Q6UKY9_Q6UKY9_CHLRE	138	2	16076.5	2	2	2	0.0013726	0.2246	4.875	NADH:ubiquinone oxidoreductase B14 subunit OS=Chlamydomonas reinhardtii GN=NUOB14 PE=2 SV=1
tr_A8JGP5_A8JGP5_CHLRE	139	0	16121.9	2	2	0	0.0013627	0.1511	4.551	Ribulose bisphosphate carboxylase small chain OS=Chlamydomonas reinhardtii GN=CHLREDRAFT_108283 PE=3 SV=1
contaminant_KERATIN13	643	5	65436.5	7	9	7	0.0013256	0.1182	20.114
tr_A8I9I9_A8I9I9_CHLRE	145	2	14982	2	2	2	0.0013063	0.2	6.971	Rieske ferredoxin OS=Chlamydomonas reinhardtii GN=CHLREDRAFT_182093 PE=4 SV=1
tr_A8J7I9_A8J7I9_CHLRE	73	1	8643.5	1	1	1	0.0012973	0.2877	3.968	Mitochondrial ubiquinol-cytochrome c oxidoreductase subunit 8 OS=Chlamydomonas reinhardtii GN=QCR8 PE=2 SV=1
tr_A8JF15_A8JF15_CHLRE	219	2	23961.8	2	3	3	0.0012973	0.1416	6.422	Chloroplast ATP synthase delta chain OS=Chlamydomonas reinhardtii GN=ATPD PE=3 SV=1
tr_A8JCE9_A8JCE9_CHLRE	366	5	39685.2	5	5	5	0.0012938	0.1639	14.775	Mitochondrial F1F0 ATP synthase associated 36.3 kDa protein OS=Chlamydomonas reinhardtii GN=ASA3 PE=4 SV=1
tr_A8IZ27_A8IZ27_CHLRE	147	1	15192.9	1	2	2	0.0012885	0.102	3.298	Predicted protein OS=Chlamydomonas reinhardtii GN=CHLREDRAFT_184199 PE=4 SV=1
tr_Q6UP31_Q6UP31_CHLRE	156	2	17982.8	2	2	2	0.0012142	0.0897	3.496	NADH dehydrogenase [ubiquinone] 1 alpha subcomplex subunit 12 OS=Chlamydomonas reinhardtii GN=NUO13 PE=2 SV=1
contaminant_KERATIN22	645	4	65807.4	8	8	4	0.0011747	0.1163	20.803
tr_Q6SA05_Q6SA05_CHLRE	408	5	44982.7	5	5	5	0.0011606	0.174	14.094	Rubisco activase OS=Chlamydomonas reinhardtii GN=Rca PE=4 SV=1
tr_A8J5P7_A8J5P7_CHLRE	495	5	55001.6	5	6	6	0.001148	0.1434	16.05	Ubiquinol:cytochrome c oxidoreductase 50 kDa core 1 subunit OS=Chlamydomonas reinhardtii GN=QCR1 PE=4 SV=1
tr_A8HMQ3_A8HMQ3_CHLRE	415	5	44575.3	5	5	5	0.001141	0.1301	12.183	3,8-divinyl protochlorophyllide a 8-vinyl reductase OS=Chlamydomonas reinhardtii GN=DVR1 PE=4 SV=1
tr_A8HQA9_A8HQA9_CHLRE	338	3	35336.9	3	4	4	0.0011208	0.074	6.968	Predicted protein OS=Chlamydomonas reinhardtii GN=CHLREDRAFT_146499 PE=4 SV=1
tr_A8IWP2_A8IWP2_CHLRE	87	1	9269.3	1	1	1	0.0010886	0.092	2.243	Predicted protein OS=Chlamydomonas reinhardtii GN=CHLREDRAFT_190461 PE=4 SV=1
tr_A8I6P9_A8I6P9_CHLRE	89	1	9164.7	1	1	1	0.0010641	0.1573	2.785	SEC61-beta subunit of ER-translocon (Fragment) OS=Chlamydomonas reinhardtii GN=SEC61B PE=4 SV=1
tr_A8J1J8_A8J1J8_CHLRE	89	1	9991.2	1	1	1	0.0010641	0.1124	2.578	Mitochondrial F1F0 ATP synthase associated 10.0 kDa protein OS=Chlamydomonas reinhardtii GN=ASA8 PE=4 SV=1
tr_A8IVJ7_A8IVJ7_CHLRE	733	8	78291.1	8	8	8	0.0010336	0.1501	20.761	NADH:ubiquinone oxidoreductase 76 kDa subunit OS=Chlamydomonas reinhardtii GN=NUOS1 PE=3 SV=1
tr_A8JGP9_A8JGP9_CHLRE	185	0	20588.4	2	2	0	0.0010239	0.1135	4.551	Ribulose bisphosphate carboxylase small chain OS=Chlamydomonas reinhardtii GN=RBCS1 PE=3 SV=1
tr_A8JFK6_A8JFK6_CHLRE	279	3	31131.2	3	3	3	0.0010183	0.1254	6.853	Gamma carbonic anhydrase OS=Chlamydomonas reinhardtii GN=CAG2 PE=4 SV=1
tr_A8JID6_A8JID6_CHLRE	577	4	62250.9	4	6	6	0.0009848	0.0797	11.219	ADP,ATP carrier protein OS=Chlamydomonas reinhardtii GN=AAA1 PE=3 SV=1
tr_Q6QAY1_Q6QAY1_CHLRE	197	2	22289.1	2	2	2	0.0009615	0.0812	4.986	Mitochondrial NADH:ubiquinone oxidoreductase 19 kDa subunit OS=Chlamydomonas reinhardtii GN=NUOP3 PE=2 SV=1
tr_A8IY88_A8IY88_CHLRE	99	1	9973.3	1	1	1	0.0009566	0.101	2.333	Cytochrome b6f complex PetM subunit OS=Chlamydomonas reinhardtii GN=PETM PE=3 SV=1
tr_A8HNE8_A8HNE8_CHLRE	504	5	55555.2	5	5	5	0.0009395	0.123	14.251	Geranylgeranyl reductase OS=Chlamydomonas reinhardtii GN=CHLREDRAFT_136810 PE=4 SV=1
tr_A8HVQ1_A8HVQ1_CHLRE	208	2	23862.9	2	2	2	0.0009106	0.0817	3.756	40S ribosomal protein S8 OS=Chlamydomonas reinhardtii GN=RPS8 PE=3 SV=1
tr_A8JI53_A8JI53_CHLRE	105	1	9908.6	1	1	1	0.000902	0.2286	3.012	Predicted protein OS=Chlamydomonas reinhardtii GN=CHLREDRAFT_195186 PE=4 SV=1
tr_A8J195_A8J195_CHLRE	213	2	23578.8	2	2	2	0.0008893	0.169	6.471	Small rab-related GTPase OS=Chlamydomonas reinhardtii GN=RABB1 PE=4 SV=1
tr_A8IRT8_A8IRT8_CHLRE	218	1	22954.1	2	2	1	0.0008689	0.1376	6.203	NUDIX hydrolase family protein OS=Chlamydomonas reinhardtii GN=CHLREDRAFT_189231 PE=4 SV=1
tr_A8JH58_A8JH58_CHLRE	667	6	72185.8	6	6	6	0.0008519	0.1334	18.731	Predicted protein OS=Chlamydomonas reinhardtii GN=CHLREDRAFT_123147 PE=4 SV=1
tr_Q540H1_Q540H1_CHLRE	451	4	49536.5	4	4	4	0.00084	0.1042	12.014	Tubulin alpha chain OS=Chlamydomonas reinhardtii GN=TUA2 PE=3 SV=1
tr_A8ICB0_A8ICB0_CHLRE	339	3	37113.8	3	3	3	0.0008381	0.1209	9.194	40 kDa translocon at mitochondrial outer envelope membrane OS=Chlamydomonas reinhardtii GN=TOM40 PE=4 SV=1
tr_A8IKN8_A8IKN8_CHLRE	232	2	24193.5	2	2	2	0.0008164	0.2026	7.884	Predicted protein OS=Chlamydomonas reinhardtii GN=CPLD30 PE=4 SV=1
tr_A8I023_A8I023_CHLRE	703	5	78920.9	5	6	6	0.0008083	0.091	12.877	110 kDa translocon of chloroplast envelope inner membrane (Fragment) OS=Chlamydomonas reinhardtii GN=TIC110 PE=4 SV=1
Reverse_tr_A8JKC7_A8JKC7_CHLRE	119	1	13116.9	1	1	1	0.0007959	0.1345	2.139
contaminant_KERATIN21	357	0	39176.6	3	3	0	0.0007959	0.0588	7.919
tr_A8I382_A8I382_CHLRE	244	2	26585.8	2	2	2	0.0007763	0.1066	4.607	Rhodanese-like protein OS=Chlamydomonas reinhardtii GN=TEF4 PE=4 SV=1
tr_A8JHT4_A8JHT4_CHLRE	499	4	54743	4	4	4	0.0007592	0.0882	9.901	Serine/threonine protein kinase OS=Chlamydomonas reinhardtii GN=CHLREDRAFT_154569 PE=4 SV=1
tr_P93664_P93664_CHLRE	253	0	27521.3	1	2	0	0.0007487	0.0395	2.558	Chlorophyll a-b binding protein, chloroplastic OS=Chlamydomonas reinhardtii GN=LI818r-1 PE=2 SV=1
tr_A8IJ34_A8IJ34_CHLRE	387	2	42059.5	2	3	3	0.0007342	0.0646	4.041	Methyltransferase OS=Chlamydomonas reinhardtii GN=SMT1 PE=3 SV=1
tr_O81648_O81648_CHLRE	131	1	14138.4	1	1	1	0.000723	0.1298	2.656	Low CO2 inducible gene OS=Chlamydomonas reinhardtii GN=Lci2 PE=2 SV=1
tr_A8HR79_A8HR79_CHLRE	266	2	28559.2	2	2	2	0.0007121	0.0977	4.014	Inositol phosphatase-like protein OS=Chlamydomonas reinhardtii GN=THF1 PE=4 SV=1
tr_Q6Y682_Q6Y682_CHLRE	401	3	44692.8	3	3	3	0.0007085	0.1022	7.905	38 kDa ribosome-associated protein OS=Chlamydomonas reinhardtii GN=Rap38 PE=2 SV=1
tr_A8JIC4_A8JIC4_CHLRE	134	1	14371.7	1	1	1	0.0007068	0.0821	2.172	Predicted protein (Fragment) OS=Chlamydomonas reinhardtii GN=CHLREDRAFT_154885 PE=4 SV=1
tr_A8HN02_A8HN02_CHLRE	406	2	42948.2	2	3	3	0.0006998	0.0517	5.44	Triose phosphate translocator OS=Chlamydomonas reinhardtii GN=APE2 PE=4 SV=1
tr_A8IKK7_A8IKK7_CHLRE	407	2	47433	3	3	2	0.0006981	0.0713	7.652	Copper target 1 protein OS=Chlamydomonas reinhardtii GN=CTH1_CTH1B PE=3 SV=1
tr_A8JEQ7_A8JEQ7_CHLRE	275	2	30214.8	2	2	2	0.0006888	0.1236	5.783	Predicted protein OS=Chlamydomonas reinhardtii GN=CHLREDRAFT_185663 PE=4 SV=1
tr_A8JF87_A8JF87_CHLRE	276	2	29593.6	2	2	2	0.0006863	0.0942	4.312	Predicted protein OS=Chlamydomonas reinhardtii GN=APE1 PE=4 SV=1
tr_A8JDE3_A8JDE3_CHLRE	553	0	57224.5	2	4	0	0.000685	0.038	4.465	Oxoglutarate:malate antiporter OS=Chlamydomonas reinhardtii GN=OMT1 PE=4 SV=1
tr_A8IHL3_A8IHL3_CHLRE	282	2	32103.1	2	2	2	0.0006717	0.0851	5.302	NADH:ubiquinone oxidoreductase ND9 subunit OS=Chlamydomonas reinhardtii GN=NUO9 PE=3 SV=1
sp_P07891_ATPE_CHLRE	141	1	15346	1	1	1	0.0006717	0.2128	4.944	ATP synthase epsilon chain, chloroplastic OS=Chlamydomonas reinhardtii GN=atpE PE=1 SV=4
tr_A8JDE6_A8JDE6_CHLRE	587	0	60679.8	2	4	0	0.0006454	0.0358	4.465	Chloroplast oxoglutarate-malate translocator OS=Chlamydomonas reinhardtii GN=OMT2 PE=4 SV=1
tr_A8IXU7_A8IXU7_CHLRE	750	4	81397.1	4	5	5	0.0006314	0.0573	9.404	Phototropin OS=Chlamydomonas reinhardtii GN=PHOT PE=4 SV=1
tr_A8HVJ9_A8HVJ9_CHLRE	302	2	32594.2	2	2	2	0.0006272	0.1159	3.872	Photosystem II stability/assembly factor HCF136 (Fragment) OS=Chlamydomonas reinhardtii GN=CHLREDRAFT_112806 PE=4 SV=1
tr_A8IZV9_A8IZV9_CHLRE	772	2	81892.4	5	5	2	0.0006134	0.0699	12.931	Flagellar associated protein (Fragment) OS=Chlamydomonas reinhardtii GN=FAP102 PE=4 SV=1
tr_Q6S7R7_Q6S7R7_CHLRE	312	2	32653.8	2	2	2	0.0006071	0.0833	5.646	Gamma carbonic anhydrase OS=Chlamydomonas reinhardtii GN=Gclp1 PE=2 SV=1
tr_A8IIL1_A8IIL1_CHLRE	639	4	73053.4	4	4	4	0.0005928	0.0657	9.001	Transmembrane 9 superfamily member OS=Chlamydomonas reinhardtii GN=CHLREDRAFT_127873 PE=3 SV=1
tr_A8JFZ2_A8JFZ2_CHLRE	870	5	96636.5	5	5	5	0.0005443	0.0609	10.379	Predicted protein OS=Chlamydomonas reinhardtii GN=CHLREDRAFT_194611 PE=4 SV=1
tr_A8IDH9_A8IDH9_CHLRE	176	1	18066.5	1	1	1	0.0005381	0.0568	2.959	Low-CO2-inducible membrane protein OS=Chlamydomonas reinhardtii GN=LCI24 PE=4 SV=1
tr_A8IR98_A8IR98_CHLRE	355	2	36988.7	2	2	2	0.0005336	0.0845	8.389	Uncharacterized protein OS=Chlamydomonas reinhardtii GN=CHLREDRAFT_145156 PE=4 SV=1
tr_A8HXL8_A8HXL8_CHLRE	358	2	38718.3	2	2	2	0.0005291	0.0587	3.651	Chloroplast ATP synthase gamma chain OS=Chlamydomonas reinhardtii GN=ATPC PE=3 SV=1
tr_A8IL29_A8IL29_CHLRE	181	1	20555.6	1	1	1	0.0005232	0.0552	2.467	Small ARF-related GTPase OS=Chlamydomonas reinhardtii GN=ARFA1A PE=3 SV=1
tr_A8HQ80_A8HQ80_CHLRE	545	3	58467.4	3	3	3	0.0005213	0.055	7.252	Monooxygenase OS=Chlamydomonas reinhardtii GN=SSA14 PE=4 SV=1
tr_A8J4A4_A8J4A4_CHLRE	367	2	38685.7	2	2	2	0.0005161	0.0245	2.211	Predicted protein OS=Chlamydomonas reinhardtii GN=CHLREDRAFT_192192 PE=4 SV=1
tr_A8J0Q1_A8J0Q1_CHLRE	184	1	20077.6	1	1	1	0.0005147	0.1196	2.746	Predicted protein OS=Chlamydomonas reinhardtii GN=CHLREDRAFT_95068 PE=4 SV=1
tr_A8HS59_A8HS59_CHLRE	186	1	21114.1	1	1	1	0.0005092	0.0538	2.475	Ribosomal protein L17 OS=Chlamydomonas reinhardtii GN=RPL17 PE=3 SV=1
tr_Q6UP29_Q6UP29_CHLRE	187	1	20590.5	1	1	1	0.0005065	0.0695	2.324	NADH:ubiquinone oxidoreductase 18 kD-like subunit OS=Chlamydomonas reinhardtii GN=NUOS4 PE=2 SV=1
tr_A8JD45_A8JD45_CHLRE	562	3	58641.7	3	3	3	0.0005056	0.0587	8.096	Predicted protein OS=Chlamydomonas reinhardtii GN=CHLREDRAFT_178671 PE=4 SV=1
tr_A8J4M8_A8J4M8_CHLRE	188	1	18705.1	1	1	1	0.0005038	0.117	2.566	Predicted protein OS=Chlamydomonas reinhardtii GN=CHLREDRAFT_149978 PE=4 SV=1
tr_A8I7F2_A8I7F2_CHLRE	189	1	20998.8	1	1	1	0.0005011	0.0688	3.174	Predicted protein OS=Chlamydomonas reinhardtii GN=CHLREDRAFT_182514 PE=4 SV=1
tr_A8J0B0_A8J0B0_CHLRE	763	4	79581.9	4	4	4	0.0004965	0.0682	8.813	Inorganic pyrophosphatase OS=Chlamydomonas reinhardtii GN=CHLREDRAFT_137778 PE=3 SV=1
tr_A8JC15_A8JC15_CHLRE	193	1	19412.2	1	1	1	0.0004907	0.0725	2.221	Predicted protein OS=Chlamydomonas reinhardtii GN=CHLREDRAFT_193772 PE=4 SV=1
tr_A8J2I5_A8J2I5_CHLRE	193	1	21675.6	1	1	1	0.0004907	0.0777	3.381	Ribosomal protein S5 OS=Chlamydomonas reinhardtii GN=RPS5 PE=3 SV=1
tr_A8IDT3_A8IDT3_CHLRE	392	2	41238.4	2	2	2	0.0004832	0.0408	3.803	Uncharacterized protein OS=Chlamydomonas reinhardtii GN=CHLREDRAFT_188153 PE=4 SV=1
sp_O20030_YCF4_CHLRE	197	1	22390.9	1	1	1	0.0004807	0.0711	2.973	Photosystem I assembly protein Ycf4 OS=Chlamydomonas reinhardtii GN=ycf4 PE=1 SV=1
contaminant_KERATIN10	400	0	44061.1	2	2	0	0.0004735	0.04	3.421
tr_A8IYS1_A8IYS1_CHLRE	204	1	22436.2	1	1	1	0.0004642	0.0735	3.819	Plastid ribosomal protein L9 OS=Chlamydomonas reinhardtii GN=PRPL9 PE=3 SV=1
tr_A8ILX2_A8ILX2_CHLRE	206	1	23109.4	1	1	1	0.0004597	0.0534	2.145	Small rab-related GTPase OS=Chlamydomonas reinhardtii GN=RABG1 PE=4 SV=1
tr_A8ISW1_A8ISW1_CHLRE	623	2	68481.9	2	3	3	0.0004561	0.0674	8.534	Predicted protein (Fragment) OS=Chlamydomonas reinhardtii GN=CHLREDRAFT_170954 PE=4 SV=1
sp_P17746_EFTU_CHLRE	418	2	45696.7	2	2	2	0.0004531	0.0837	6.981	Elongation factor Tu, chloroplastic OS=Chlamydomonas reinhardtii GN=tufA PE=3 SV=1
tr_A8HTE5_A8HTE5_CHLRE	421	2	45596.5	2	2	2	0.0004499	0.0641	5.661	Predicted protein OS=Chlamydomonas reinhardtii GN=CHLREDRAFT_187997 PE=4 SV=1
tr_A8IRT7_A8IRT7_CHLRE	213	0	22812.8	1	1	0	0.0004446	0.0704	3.146	ADP-ribose pyrophosphatase OS=Chlamydomonas reinhardtii GN=CHLREDRAFT_189230 PE=4 SV=1
contaminant_KERATIN12	431	0	47927	2	2	0	0.0004395	0.0371	3.421
tr_A8IKE6_A8IKE6_CHLRE	218	1	23540.3	1	1	1	0.0004344	0.0596	2.098	OEE2-like protein of thylakoid lumen OS=Chlamydomonas reinhardtii GN=PSBP3 PE=4 SV=1
tr_Q6QAY4_Q6QAY4_CHLRE	219	1	23333.8	1	1	1	0.0004324	0.0822	4.138	Mitochondrial NADH:ubiquinone oxidoreductase 23 kDa subunit OS=Chlamydomonas reinhardtii GN=CHLREDRAFT_162765 PE=2 SV=1
tr_A8IIK4_A8IIK4_CHLRE	439	2	47942.8	2	2	2	0.0004315	0.0615	5.104	Chloroplast stem-loop-binding protein OS=Chlamydomonas reinhardtii GN=CSP41a PE=4 SV=1
tr_Q7XXT3_Q7XXT3_CHLRE	448	1	48516.9	1	2	2	0.0004228	0.029	2.144	Glutamate dehydrogenase OS=Chlamydomonas reinhardtii GN=gdh PE=2 SV=1
contaminant_KERATIN06	456	0	49119	2	2	0	0.0004154	0.0351	3.421
tr_A8JHY4_A8JHY4_CHLRE	229	1	24259.3	1	1	1	0.0004136	0.0349	2.541	Gamma carbonic anhydrase OS=Chlamydomonas reinhardtii GN=CAG1 PE=4 SV=1
tr_A8IZK3_A8IZK3_CHLRE	230	1	26202.6	1	1	1	0.0004118	0.0435	2.18	Ribosomal protein L10 OS=Chlamydomonas reinhardtii GN=RPL10 PE=4 SV=1
tr_A8I4P5_A8I4P5_CHLRE	230	1	25813.9	1	1	1	0.0004118	0.0565	3.47	Ribosomal protein S3 OS=Chlamydomonas reinhardtii GN=RPS3 PE=3 SV=1
contaminant_KERATIN08	469	0	50449.7	2	2	0	0.0004039	0.0341	3.421
contaminant_KERATIN05	471	0	51481.4	2	2	0	0.0004022	0.034	3.421
contaminant_KERATIN07	473	0	50864.8	2	2	0	0.0004005	0.0338	3.421
tr_A2PZC3_A2PZC3_CHLRE	477	0	52441.8	2	2	0	0.0003971	0.0461	5.544	UDP-glucose 6-dehydrogenase OS=Chlamydomonas reinhardtii GN=EZY12 PE=2 SV=1
tr_A8J914_A8J914_CHLRE	478	0	52672.9	2	2	0	0.0003963	0.046	5.544	UDP-glucose 6-dehydrogenase OS=Chlamydomonas reinhardtii GN=UGD2 PE=3 SV=1
tr_A8JE83_A8JE83_CHLRE	244	1	27031.9	1	1	1	0.0003881	0.1025	4.235	Translocon-associated protein alpha subunit OS=Chlamydomonas reinhardtii GN=CHLREDRAFT_36756 PE=4 SV=1
tr_A8HYK7_A8HYK7_CHLRE	495	1	51599.7	1	2	2	0.0003827	0.0222	3.5	ALB3p OS=Chlamydomonas reinhardtii GN=ALB3.1 PE=3 SV=1
tr_A8J8U0_A8J8U0_CHLRE	250	1	26841.9	1	1	1	0.0003788	0.108	3.974	Low-CO2-inducible membrane protein OS=Chlamydomonas reinhardtii GN=LCI11 PE=4 SV=1
tr_A8JD31_A8JD31_CHLRE	252	1	24794.1	1	1	1	0.0003758	0.0476	4.221	Predicted protein OS=Chlamydomonas reinhardtii GN=CHLREDRAFT_153074 PE=4 SV=1
tr_A8IID0_A8IID0_CHLRE	508	1	55359.8	1	2	2	0.0003729	0.0256	2.23	Nucleolar protein, component of C/D snoRNPs OS=Chlamydomonas reinhardtii GN=NOP58 PE=4 SV=1
tr_A8HQT1_A8HQT1_CHLRE	254	1	27315.3	1	1	1	0.0003729	0.0472	2.73	Protein disulfide isomerase OS=Chlamydomonas reinhardtii GN=PDI2 PE=3 SV=1
tr_A8IWT7_A8IWT7_CHLRE	257	1	27945.7	1	1	1	0.0003685	0.0428	2.05	Predicted protein OS=Chlamydomonas reinhardtii GN=CHLREDRAFT_183897 PE=4 SV=1
tr_A8J5N6_A8J5N6_CHLRE	258	1	28332.9	1	1	1	0.0003671	0.093	3.292	Predicted protein OS=Chlamydomonas reinhardtii GN=CGL71 PE=4 SV=1
tr_A8IHW6_A8IHW6_CHLRE	259	1	27856.8	1	1	1	0.0003657	0.0541	4.007	Predicted protein OS=Chlamydomonas reinhardtii GN=CGL63 PE=4 SV=1
tr_A8JH77_A8JH77_CHLRE	265	1	27773.5	1	1	1	0.0003574	0.0679	2.529	Mitochondrial inner membrane translocase OS=Chlamydomonas reinhardtii GN=TIM22B PE=4 SV=1
contaminant_KERATIN18	562	0	59767.2	2	2	0	0.000337	0.0374	5.347
tr_Q66YD0_Q66YD0_CHLRE	288	1	31574.6	1	1	1	0.0003288	0.0451	2.998	Chloroplast vesicle-inducing protein in plastids 1 OS=Chlamydomonas reinhardtii GN=VIPP1 PE=2 SV=1
contaminant_KERATIN17	590	0	62405.1	2	2	0	0.000321	0.0203	5.63
tr_A8J1Z2_A8J1Z2_CHLRE	300	1	32256	1	1	1	0.0003157	0.0533	2.882	Isomerase OS=Chlamydomonas reinhardtii GN=CHLREDRAFT_196378 PE=4 SV=1
tr_A8JFJ4_A8JFJ4_CHLRE	302	1	32211.4	1	1	1	0.0003136	0.0397	2.308	Predicted protein (Fragment) OS=Chlamydomonas reinhardtii GN=CHLREDRAFT_122660 PE=4 SV=1
tr_A8J8S2_A8J8S2_CHLRE	302	1	33971.4	1	1	1	0.0003136	0.0894	3.974	Predicted protein (Fragment) OS=Chlamydomonas reinhardtii GN=CHLREDRAFT_105828 PE=4 SV=1
tr_A8J2Q9_A8J2Q9_CHLRE	613	2	65687.2	2	2	2	0.000309	0.0424	5.33	Carotenoid cleavage dioxygenase OS=Chlamydomonas reinhardtii GN=CCD1 PE=3 SV=1
tr_A8JIU5_A8JIU5_CHLRE	314	1	33736.6	1	1	1	0.0003016	0.051	3.701	Ubiquinol:cytochrome c oxidoreductase cytochrome c1 OS=Chlamydomonas reinhardtii GN=CYC1 PE=4 SV=1
tr_A8JEU4_A8JEU4_CHLRE	651	1	71152.4	2	2	1	0.000291	0.0384	4.26	Heat shock protein 70A OS=Chlamydomonas reinhardtii GN=HSP70A PE=3 SV=1
tr_A8JGJ6_A8JGJ6_CHLRE	326	1	34953	1	1	1	0.0002905	0.0429	2.548	Mg protoporphyrin IX S-adenosyl methionine O-methyl transferase OS=Chlamydomonas reinhardtii GN=CHLM PE=4 SV=1
tr_Q75NZ3_Q75NZ3_CHLRE	336	1	34719.1	1	1	1	0.0002819	0.0327	2.26	Anion transporter OS=Chlamydomonas reinhardtii GN=LciA PE=2 SV=1
tr_Q8RVB8_Q8RVB8_CHLRE	340	1	35465.5	1	1	1	0.0002785	0.0441	2.569	ATP synthase F1F0 subunit 6 OS=Chlamydomonas reinhardtii GN=ATP6 PE=2 SV=1
tr_A8IAA8_A8IAA8_CHLRE	698	1	73997.9	2	2	1	0.0002714	0.0272	3.715	Flagellar associated protein OS=Chlamydomonas reinhardtii GN=FAP211 PE=4 SV=1
tr_A8HNN4_A8HNN4_CHLRE	702	1	75443.2	1	2	2	0.0002698	0.0228	3.475	Glycerol-3-phosphate dehydrogenase [NAD(+)] OS=Chlamydomonas reinhardtii GN=CHLREDRAFT_146945 PE=3 SV=1
tr_A8J7S1_A8J7S1_CHLRE	354	1	37591	1	1	1	0.0002675	0.0424	3.825	Predicted protein OS=Chlamydomonas reinhardtii GN=CHLREDRAFT_192833 PE=4 SV=1
tr_A8ISA5_A8ISA5_CHLRE	355	1	38199.9	1	1	1	0.0002668	0.0366	2.908	Predicted protein OS=Chlamydomonas reinhardtii GN=CHLREDRAFT_145585 PE=4 SV=1
tr_A8JBM7_A8JBM7_CHLRE	1455	4	151789	4	4	4	0.0002604	0.0405	12.609	Predicted protein OS=Chlamydomonas reinhardtii GN=CHLREDRAFT_152568 PE=4 SV=1
tr_A8IAA9_A8IAA9_CHLRE	370	0	40180.8	1	1	0	0.000256	0.0216	2.169	Predicted protein OS=Chlamydomonas reinhardtii GN=CHLREDRAFT_186476 PE=4 SV=1
tr_A8HXA9_A8HXA9_CHLRE	388	1	41168.3	1	1	1	0.0002441	0.0387	2.054	Aldose 1-epimerase OS=Chlamydomonas reinhardtii GN=AEP1 PE=3 SV=1
tr_A8J2W0_A8J2W0_CHLRE	392	1	41013.8	1	1	1	0.0002416	0.023	2.232	Glutamic-gamma-semialdehyde dehydrogenase OS=Chlamydomonas reinhardtii GN=GSD1 PE=3 SV=1
tr_A8IZU6_A8IZU6_CHLRE	1179	0	125027	3	3	0	0.000241	0.0237	7.347	Flagellar associated protein OS=Chlamydomonas reinhardtii GN=FAP233 PE=4 SV=1
tr_A8ITX0_A8ITX0_CHLRE	407	0	47164	1	1	0	0.0002327	0.0197	2.537	Copper response defect 1 protein OS=Chlamydomonas reinhardtii GN=CRD1 PE=3 SV=1
tr_A8JH37_A8JH37_CHLRE	815	2	86700.7	2	2	2	0.0002324	0.0319	5.752	Cobalamin-independent methionine synthase OS=Chlamydomonas reinhardtii GN=METE PE=4 SV=1
tr_A8IP17_A8IP17_CHLRE	413	1	47006	1	1	1	0.0002293	0.0242	2.622	Eukaryotic initiation factor 4A-like protein OS=Chlamydomonas reinhardtii GN=CHLREDRAFT_188942 PE=4 SV=1
sp_A8IJF8_SLT1_CHLRE	881	0	94754.5	2	2	0	0.000215	0.0193	4.05	Sodium/sulfate cotransporter 1 OS=Chlamydomonas reinhardtii GN=SLT1 PE=2 SV=1
sp_D2K6F1_SLT2_CHLRE	883	0	95142.2	2	2	0	0.0002145	0.0193	4.05	Sodium/sulfate cotransporter 2 OS=Chlamydomonas reinhardtii GN=SLT2 PE=2 SV=1
tr_A8JEE6_A8JEE6_CHLRE	447	1	50312.5	1	1	1	0.0002119	0.0268	3.293	Predicted protein OS=Chlamydomonas reinhardtii GN=CHLREDRAFT_179211 PE=4 SV=1
sp_A8IHV3_SLT3_CHLRE	896	0	96599	2	2	0	0.0002114	0.019	4.05	Probable sodium/sulfate cotransporter 3 OS=Chlamydomonas reinhardtii GN=SLT3 PE=2 SV=1
tr_A8JF72_A8JF72_CHLRE	448	1	48574.9	1	1	1	0.0002114	0.0312	2.259	Saccharopine dehydrogenase-like protein OS=Chlamydomonas reinhardtii GN=CPLD49 PE=4 SV=1
contaminant_GR78_MAIZE	467	0	51639.4	1	1	0	0.0002028	0.0364	2.04	IMMUNOGLOBULIN BINDING PROTEIN HOMOLOG B70 (HEAT SHOCK PROTEIN...
tr_A8ICJ1_A8ICJ1_CHLRE	484	1	52181.5	1	1	1	0.0001957	0.0661	2.901	NADH dehydrogenase [ubiquinone] flavoprotein 1, mitochondrial OS=Chlamydomonas reinhardtii GN=NUO6 PE=3 SV=1
tr_A8HS14_A8HS14_CHLRE	504	1	54801.6	1	1	1	0.0001879	0.0238	2.251	Glucose-1-phosphate adenylyltransferase OS=Chlamydomonas reinhardtii GN=STA1 PE=3 SV=1
tr_A8HSJ3_A8HSJ3_CHLRE	504	1	56210.3	1	1	1	0.0001879	0.0159	2.059	Predicted protein OS=Chlamydomonas reinhardtii GN=CHLREDRAFT_182699 PE=4 SV=1
contaminant_KERATIN16	534	0	57211.9	1	1	0	0.0001774	0.0169	2.289
tr_A8IKB4_A8IKB4_CHLRE	537	1	57211.7	1	1	1	0.0001764	0.0242	2.019	Predicted protein OS=Chlamydomonas reinhardtii GN=CHLREDRAFT_144604 PE=4 SV=1
tr_A8J2E9_A8J2E9_CHLRE	1095	2	118775	2	2	2	0.000173	0.0164	3.111	Glycolate dehydrogenase OS=Chlamydomonas reinhardtii GN=GYD1 PE=4 SV=1
tr_A8J027_A8J027_CHLRE	562	1	64333.5	1	1	1	0.0001685	0.0249	2.19	Transmembrane protein (Fragment) OS=Chlamydomonas reinhardtii GN=CHLREDRAFT_103091 PE=4 SV=1
tr_A8IWL3_A8IWL3_CHLRE	580	1	64161	1	1	1	0.0001633	0.0224	2.88	Predicted protein OS=Chlamydomonas reinhardtii GN=CHLREDRAFT_190448 PE=4 SV=1
tr_A8J8V6_A8J8V6_CHLRE	621	1	64996.6	1	1	1	0.0001525	0.0177	2.69	Predicted protein OS=Chlamydomonas reinhardtii GN=CHLREDRAFT_192935 PE=4 SV=1
tr_A8I7T8_A8I7T8_CHLRE	656	0	72430.2	1	1	0	0.0001444	0.0259	2.04	Binding protein 1 OS=Chlamydomonas reinhardtii GN=BIP1 PE=3 SV=1
tr_A8JGU7_A8JGU7_CHLRE	658	1	67207.8	1	1	1	0.0001439	0.0243	3.384	Hexokinase OS=Chlamydomonas reinhardtii GN=HXK1 PE=3 SV=1
tr_A8I7S9_A8I7S9_CHLRE	662	0	72505.4	1	1	0	0.0001431	0.0257	2.04	Binding protein 2 OS=Chlamydomonas reinhardtii GN=BIP2 PE=3 SV=1
contaminant_GR78_LYCES	666	0	73171.8	1	1	0	0.0001422	0.0255	2.04	78 KD GLUCOSE REGULATED PROTEIN HOMOLOG PRECURSOR (GRP 78) (IMMUNOGLOBULIN...
tr_A8IST3_A8IST3_CHLRE	823	1	91087.5	1	1	1	0.0001151	0.0122	2.774	V-type proton ATPase subunit a OS=Chlamydomonas reinhardtii GN=ATPvA3 PE=3 SV=1
tr_A8J390_A8J390_CHLRE	1203	1	129344	1	1	1	7.87e-05	0.0058	2.156	Flagellar/basal body protein (Fragment) OS=Chlamydomonas reinhardtii GN=FBB7 PE=4 SV=1
Reverse_tr_A8J8K0_A8J8K0_CHLRE	1643	1	180930	1	1	1	5.76e-05	0.0219	2.104
